# Supplementary material for: 1-(4-Iodo-3-phenyl­isoquinolin-1-yl)pyrrolidine-2,5-dione
Source: Acta Crystallogr Sect E Struct Rep Online. 2009 Oct 23;65(Pt 11):o2802. doi: 10.1107/S1600536809042111 (PMC2971248; doi:10.1107/S1600536809042111)
Supplement: Supplementary file 1 [file e-65-o2802-sup1.cif]

##############################################################################
###                                                                        ###
###        Electronic paper (Acta Crystallographica Section E)             ###
###                                                                        ###
##############################################################################
#                                                                            #
# This CIF contains the data in a paper accepted for publication in Acta     #
# Crystallographica Section E. It conforms to the requirements of Notes      #
# for Authors for Section E, and has been peer reviewed under the auspices   #
# of the IUCr Commission on Journals.                                        #
#                                                                            #
# Full details of the Crystallographic Information File format               #
# are given in the paper "The Crystallographic Information File (CIF):       #
# a New Standard Archive File for Crystallography" by S. R. Hall, F. H.      #
# Allen and I. D. Brown [Acta Cryst. (1991), A47, 655-685].                  #
#                                                                            #
# The current version of the core CIF dictionary is obtainable from          #
# ftp://ftp.iucr.org/pub/cif_core.dic. The current version number is 2.4.    #
#                                                                            #
# Software is freely available for graphical display of the structure(s) in  #
# this CIF.  For information consult the CIF home page http://www.iucr.org/  #
# cif/home.html                                                              #
#                                                                            #
# This file may be used for bona fide research purposes within the           #
# scientific community so long as proper attribution is given to the journal # 
# article from which it was obtained.                                        #
#                                                                            #
##############################################################################
                                             
data_global
_audit_creation_method     'form.cif (version 2.0)'
_journal_data_validation_number     ?
_journal_date_recd_electronic     2009-09-27
_journal_date_accepted     2009-10-14
_journal_name_full     'Acta Crystallographica, Section E'
_journal_year     2009
_journal_volume     65
_journal_issue     11
_journal_page_first     o2802
_journal_page_last     o2802
_journal_paper_category     QO
_journal_coeditor_code     SI2208
_publ_contact_author_name     'Weijun Fu'
_publ_contact_author_address
;
College of Chemistry and Chemical Engineering
Luoyang Normal University
Luoyang 471022
People's Republic of China
;
_publ_contact_author_email     'wjfu@lynu.edu.cn'
_publ_contact_author_fax     '086 379 69810261'
_publ_contact_author_phone     '086 379 69810261'
_publ_section_title
;
1-(4-Iodo-3-phenylisoquinolin-1-yl)pyrrolidine-2,5-dione
;
loop_
    _publ_author_name
    _publ_author_address
    'Weijun Fu'
;
College of Chemistry and Chemical Engineering
Luoyang Normal University
Luoyang 471022
People's Republic of China
;
    'Mei Zhu'
;
College of Chemistry and Chemical Engineering
Luoyang Normal University
Luoyang 471022
People's Republic of China
;
    'Dongfeng Hong'
;
College of Chemistry and Chemical Engineering
Luoyang Normal University
Luoyang 471022
People's Republic of China
;
_publ_section_synopsis     .
data_I
_audit_creation_method     SHELXL-97
_chemical_name_systematic
;
1-(4-Iodo-3-phenylisoquinolin-1-yl)pyrrolidine-2,5-dione
;
_chemical_name_common     ?
_chemical_formula_moiety     'C19 H13 I N2 O2'
_chemical_formula_sum     'C19 H13 I N2 O2'
_chemical_formula_iupac     'C19 H13 I N2 O2'
_chemical_formula_weight     428.21
_chemical_melting_point     ?
_symmetry_cell_setting     Monoclinic
_symmetry_space_group_name_H-M     'P 21'
loop_
    _symmetry_equiv_pos_as_xyz
    'x, y, z'
    '-x, y+1/2, -z'
_cell_length_a     8.874(3)
_cell_length_b     8.365(3)
_cell_length_c     11.292(4)
_cell_angle_alpha     90.00
_cell_angle_beta     100.494(3)
_cell_angle_gamma     90.00
_cell_volume     824.1(4)
_cell_formula_units_Z     2
_cell_measurement_reflns_used     3132
_cell_measurement_theta_min     2.33
_cell_measurement_theta_max     27.86
_cell_measurement_temperature     294(2)
_exptl_crystal_description     block
_exptl_crystal_colour     colourless
_exptl_crystal_size_max     0.39
_exptl_crystal_size_mid     0.32
_exptl_crystal_size_min     0.21
_exptl_crystal_density_diffrn     1.726
_exptl_crystal_density_meas     ?
_exptl_crystal_density_method     'not measured'
_exptl_crystal_F_000     420
_exptl_absorpt_coefficient_mu     1.956
_exptl_absorpt_correction_type     multi-scan
_exptl_absorpt_process_details     '(SADABS; Sheldrick, 1996)'
_exptl_absorpt_correction_T_min     0.5159
_exptl_absorpt_correction_T_max     0.6841
_exptl_special_details
;
 ?
;
_diffrn_ambient_temperature     294(2)
_diffrn_radiation_type     MoK\a
_diffrn_radiation_wavelength     0.71073
_diffrn_radiation_source     'fine-focus sealed tube'
_diffrn_radiation_monochromator     graphite
_diffrn_measurement_device_type     'Bruker APEXII CCD'
_diffrn_measurement_method     '\f and \w scans'
_diffrn_detector_area_resol_mean     ?
_diffrn_reflns_number     5068
_diffrn_reflns_av_R_equivalents     0.0206
_diffrn_reflns_av_sigmaI/netI     0.0339
_diffrn_reflns_theta_min     2.33
_diffrn_reflns_theta_max     25.50
_diffrn_reflns_theta_full     25.50
_diffrn_measured_fraction_theta_max     0.990
_diffrn_measured_fraction_theta_full     0.990
_diffrn_reflns_limit_h_min     -10
_diffrn_reflns_limit_h_max     10
_diffrn_reflns_limit_k_min     -9
_diffrn_reflns_limit_k_max     10
_diffrn_reflns_limit_l_min     -13
_diffrn_reflns_limit_l_max     13
_diffrn_standards_number     ?
_diffrn_standards_interval_count     ?
_diffrn_standards_interval_time     ?
_diffrn_standards_decay_%     ?
_refine_special_details
;
 Refinement of F^2^ against ALL reflections.  The weighted R-factor wR and
 goodness of fit S are based on F^2^, conventional R-factors R are based
 on F, with F set to zero for negative F^2^. The threshold expression of
 F^2^ > 2sigma(F^2^) is used only for calculating R-factors(gt) etc. and is
 not relevant to the choice of reflections for refinement.  R-factors based
 on F^2^ are statistically about twice as large as those based on F, and R-
 factors based on ALL data will be even larger.
;
_reflns_number_total     2880
_reflns_number_gt     2722
_reflns_threshold_expression     >2sigma(I)
_refine_ls_structure_factor_coef     Fsqd
_refine_ls_matrix_type     full
_refine_ls_R_factor_all     0.0552
_refine_ls_R_factor_gt     0.0527
_refine_ls_wR_factor_gt     0.1517
_refine_ls_wR_factor_ref     0.1540
_refine_ls_goodness_of_fit_ref     1.142
_refine_ls_restrained_S_all     1.142
_refine_ls_number_reflns     2880
_refine_ls_number_parameters     217
_refine_ls_number_restraints     1
_refine_ls_hydrogen_treatment     constr
_refine_ls_weighting_scheme     calc
_refine_ls_weighting_details
              'w=1/[\s^2^(Fo^2^)+(0.0688P)^2^+3.9331P] where P=(Fo^2^+2Fc^2^)/3'
_atom_sites_solution_hydrogens     geom
_atom_sites_solution_primary     direct
_atom_sites_solution_secondary     difmap
_refine_ls_shift/su_max     0.000
_refine_ls_shift/su_mean     0.000
_refine_diff_density_max     1.920
_refine_diff_density_min     -0.853
_refine_ls_extinction_method     none
_refine_ls_extinction_coef     ?
_refine_ls_abs_structure_details     'Flack (1983), 1229 Friedel pairs'
_refine_ls_abs_structure_Flack     0.41(5)
loop_
    _atom_type_symbol
    _atom_type_description
    _atom_type_scat_dispersion_real
    _atom_type_scat_dispersion_imag
    _atom_type_scat_source
    'C' 'C' 0.0033 0.0016
                         'International Tables Vol C Tables 4.2.6.8 and 6.1.1.4'
    'H' 'H' 0.0000 0.0000
                         'International Tables Vol C Tables 4.2.6.8 and 6.1.1.4'
    'N' 'N' 0.0061 0.0033
                         'International Tables Vol C Tables 4.2.6.8 and 6.1.1.4'
    'O' 'O' 0.0106 0.0060
                         'International Tables Vol C Tables 4.2.6.8 and 6.1.1.4'
    'I' 'I' -0.4742 1.8119
                         'International Tables Vol C Tables 4.2.6.8 and 6.1.1.4'
_computing_data_collection     'APEX2 (Bruker, 2004)'
_computing_cell_refinement     'SAINT (Bruker, 2004)'
_computing_data_reduction     'SAINT (Bruker, 2004)'
_computing_structure_solution     'SHELXS97 (Sheldrick, 2008)'
_computing_structure_refinement     'SHELXL97 (Sheldrick, 2008)'
_computing_molecular_graphics     'SHELXTL (Sheldrick, 2008)'
_computing_publication_material
                            'SHELXL97 (Sheldrick, 2008) and PLATON (Spek, 2009)'
loop_
    _atom_site_type_symbol
    _atom_site_label
    _atom_site_fract_x
    _atom_site_fract_y
    _atom_site_fract_z
    _atom_site_U_iso_or_equiv
    _atom_site_adp_type
    _atom_site_calc_flag
    _atom_site_refinement_flags
    _atom_site_occupancy
    _atom_site_disorder_assembly
    _atom_site_disorder_group
    I I1 0.46281(6) 0.81542(14) 0.63285(5) 0.0606(3) Uani d . 1 . .
    C C19 0.9127(11) 0.9063(12) 0.5388(8) 0.042(2) Uani d . 1 . .
    H H19 0.9014 0.9804 0.4764 0.051 Uiso calc R 1 . .
    C C17 1.0667(9) 0.803(3) 0.7186(8) 0.059(3) Uani d . 1 . .
    H H17 1.1548 0.8082 0.7774 0.071 Uiso calc R 1 . .
    C C12 0.7415(11) 0.827(2) -0.0459(8) 0.050(2) Uani d . 1 . .
    H H12A 0.8499 0.8453 -0.0437 0.060 Uiso calc R 1 . .
    H H12B 0.6832 0.8818 -0.1150 0.060 Uiso calc R 1 . .
    C C2 0.5181(10) 0.7804(11) 0.4622(7) 0.039(2) Uani d . 1 . .
    C C14 0.8040(9) 0.794(2) 0.5427(7) 0.045(3) Uani d . 1 . .
    N N1 0.7039(8) 0.7695(8) 0.3323(6) 0.0352(17) Uani d . 1 . .
    C C1 0.6664(10) 0.7796(9) 0.4443(7) 0.035(2) Uani d . 1 . .
    C C9 0.5916(10) 0.7606(9) 0.2384(8) 0.0354(19) Uani d . 1 . .
    C C3 0.3933(10) 0.7661(9) 0.3598(8) 0.0339(19) Uani d . 1 . .
    C C8 0.4349(10) 0.7559(10) 0.2450(7) 0.0347(18) Uani d . 1 . .
    C C7 0.3209(11) 0.7417(13) 0.1405(9) 0.048(2) Uani d . 1 . .
    H H7 0.3474 0.7367 0.0646 0.058 Uiso calc R 1 . .
    C C5 0.1268(12) 0.7485(14) 0.2662(13) 0.062(3) Uani d . 1 . .
    H H5 0.0240 0.7467 0.2732 0.074 Uiso calc R 1 . .
    C C4 0.2361(11) 0.7637(11) 0.3664(11) 0.051(3) Uani d . 1 . .
    H H4 0.2068 0.7728 0.4411 0.061 Uiso calc R 1 . .
    C C6 0.1664(13) 0.7355(14) 0.1537(10) 0.052(2) Uani d . 1 . .
    H H6 0.0901 0.7225 0.0861 0.062 Uiso calc R 1 . .
    C C13 0.6947(13) 0.8815(13) 0.0688(9) 0.045(2) Uani d . 1 . .
    C C15 0.8281(12) 0.6798(14) 0.6350(9) 0.048(2) Uani d . 1 . .
    H H15 0.7552 0.6007 0.6382 0.058 Uiso calc R 1 . .
    C C16 0.9609(12) 0.6848(15) 0.7222(9) 0.051(3) Uani d . 1 . .
    H H16 0.9777 0.6080 0.7828 0.061 Uiso calc R 1 . .
    C C18 1.0422(11) 0.9091(19) 0.6304(10) 0.066(4) Uani d . 1 . .
    H H18 1.1144 0.9894 0.6293 0.079 Uiso calc R 1 . .
    C C11 0.7047(17) 0.6458(13) -0.0504(10) 0.059(3) Uani d . 1 . .
    H H11A 0.6281 0.6213 -0.1209 0.071 Uiso calc R 1 . .
    H H11B 0.7963 0.5844 -0.0544 0.071 Uiso calc R 1 . .
    O O1 0.7041(11) 1.0138(10) 0.1076(7) 0.061(2) Uani d . 1 . .
    O O2 0.6070(9) 0.4793(8) 0.0963(7) 0.0532(17) Uani d . 1 . .
    N N2 0.6411(10) 0.7481(10) 0.1276(8) 0.0408(17) Uani d . 1 . .
    C C10 0.6446(12) 0.6047(13) 0.0635(9) 0.041(2) Uani d . 1 . .
loop_
    _atom_site_aniso_label
    _atom_site_aniso_U_11
    _atom_site_aniso_U_22
    _atom_site_aniso_U_33
    _atom_site_aniso_U_12
    _atom_site_aniso_U_13
    _atom_site_aniso_U_23
    I1 0.0499(3) 0.0991(6) 0.0354(3) 0.0116(5) 0.0148(2) -0.0016(5)
    C19 0.047(5) 0.050(5) 0.029(5) 0.002(4) 0.002(4) 0.005(4)
    C17 0.033(4) 0.098(9) 0.040(5) 0.021(8) -0.006(3) -0.006(8)
    C12 0.059(5) 0.055(6) 0.038(4) 0.006(7) 0.013(4) 0.001(7)
    C2 0.042(4) 0.049(7) 0.025(4) -0.001(4) 0.005(3) -0.008(4)
    C14 0.034(4) 0.075(9) 0.030(4) 0.008(5) 0.012(3) -0.008(6)
    N1 0.041(4) 0.034(4) 0.031(3) 0.001(3) 0.009(3) -0.002(3)
    C1 0.041(4) 0.033(6) 0.029(4) 0.000(3) 0.003(3) 0.000(3)
    C9 0.048(5) 0.027(4) 0.033(4) -0.001(3) 0.011(4) -0.003(3)
    C3 0.044(4) 0.025(5) 0.033(4) 0.001(3) 0.006(3) -0.001(3)
    C8 0.048(5) 0.028(4) 0.026(4) 0.003(3) 0.000(3) 0.000(3)
    C7 0.044(5) 0.055(5) 0.038(5) -0.003(4) -0.011(4) -0.018(4)
    C5 0.035(5) 0.054(6) 0.095(9) -0.005(4) 0.008(5) 0.003(6)
    C4 0.042(5) 0.048(6) 0.062(6) 0.001(4) 0.010(5) 0.005(4)
    C6 0.051(6) 0.060(6) 0.040(5) 0.003(5) -0.003(4) 0.007(5)
    C13 0.063(6) 0.045(6) 0.026(4) -0.010(4) 0.004(4) 0.010(4)
    C15 0.044(5) 0.063(6) 0.037(5) -0.002(4) 0.006(4) 0.000(5)
    C16 0.044(5) 0.077(7) 0.028(5) 0.007(5) -0.002(4) 0.008(5)
    C18 0.028(5) 0.128(11) 0.040(6) 0.016(5) 0.003(4) -0.010(6)
    C11 0.098(9) 0.053(7) 0.032(5) -0.006(6) 0.022(6) -0.005(4)
    O1 0.098(7) 0.050(5) 0.030(4) -0.017(4) 0.001(4) 0.007(3)
    O2 0.080(5) 0.035(4) 0.047(4) 0.000(3) 0.017(4) 0.002(3)
    N2 0.049(4) 0.040(4) 0.032(4) 0.003(3) 0.004(3) 0.004(3)
    C10 0.049(6) 0.049(6) 0.022(5) 0.006(4) -0.003(4) -0.012(4)
_geom_special_details
;
 All esds (except the esd in the dihedral angle between two l.s. planes)
 are estimated using the full covariance matrix.  The cell esds are taken
 into account individually in the estimation of esds in distances, angles
 and torsion angles; correlations between esds in cell parameters are only
 used when they are defined by crystal symmetry.  An approximate (isotropic)
 treatment of cell esds is used for estimating esds involving l.s. planes.
;
loop_
    _geom_bond_atom_site_label_1
    _geom_bond_atom_site_label_2
    _geom_bond_site_symmetry_2
    _geom_bond_distance
    _geom_bond_publ_flag
    I1 C2 . 2.093(8) ?
    C19 C14 . 1.355(17) ?
    C19 C18 . 1.399(14) ?
    C19 H19 . 0.9300 ?
    C17 C18 . 1.32(2) ?
    C17 C16 . 1.37(2) ?
    C17 H17 . 0.9300 ?
    C12 C13 . 1.502(14) ?
    C12 C11 . 1.548(19) ?
    C12 H12A . 0.9700 ?
    C12 H12B . 0.9700 ?
    C2 C1 . 1.368(12) ?
    C2 C3 . 1.453(12) ?
    C14 C15 . 1.399(17) ?
    C14 C1 . 1.498(11) ?
    N1 C9 . 1.318(12) ?
    N1 C1 . 1.368(11) ?
    C9 N2 . 1.402(12) ?
    C9 C8 . 1.407(13) ?
    C3 C4 . 1.411(13) ?
    C3 C8 . 1.414(12) ?
    C8 C7 . 1.412(12) ?
    C7 C6 . 1.407(16) ?
    C7 H7 . 0.9300 ?
    C5 C4 . 1.355(16) ?
    C5 C6 . 1.383(17) ?
    C5 H5 . 0.9300 ?
    C4 H4 . 0.9300 ?
    C6 H6 . 0.9300 ?
    C13 O1 . 1.188(13) ?
    C13 N2 . 1.424(12) ?
    C15 C16 . 1.392(13) ?
    C15 H15 . 0.9300 ?
    C16 H16 . 0.9300 ?
    C18 H18 . 0.9300 ?
    C11 C10 . 1.519(15) ?
    C11 H11A . 0.9700 ?
    C11 H11B . 0.9700 ?
    O2 C10 . 1.181(13) ?
    N2 C10 . 1.404(13) ?
loop_
    _geom_angle_atom_site_label_1
    _geom_angle_atom_site_label_2
    _geom_angle_atom_site_label_3
    _geom_angle_site_symmetry_1
    _geom_angle_site_symmetry_3
    _geom_angle
    _geom_angle_publ_flag
    C14 C19 C18 . . 118.8(10) ?
    C14 C19 H19 . . 120.6 ?
    C18 C19 H19 . . 120.6 ?
    C18 C17 C16 . . 119.2(9) ?
    C18 C17 H17 . . 120.4 ?
    C16 C17 H17 . . 120.4 ?
    C13 C12 C11 . . 103.7(9) ?
    C13 C12 H12A . . 111.0 ?
    C11 C12 H12A . . 111.0 ?
    C13 C12 H12B . . 111.0 ?
    C11 C12 H12B . . 111.0 ?
    H12A C12 H12B . . 109.0 ?
    C1 C2 C3 . . 119.8(8) ?
    C1 C2 I1 . . 122.0(6) ?
    C3 C2 I1 . . 118.1(6) ?
    C19 C14 C15 . . 119.0(8) ?
    C19 C14 C1 . . 121.2(10) ?
    C15 C14 C1 . . 119.5(11) ?
    C9 N1 C1 . . 118.2(7) ?
    C2 C1 N1 . . 122.6(8) ?
    C2 C1 C14 . . 124.5(8) ?
    N1 C1 C14 . . 112.9(7) ?
    N1 C9 N2 . . 114.1(8) ?
    N1 C9 C8 . . 124.6(8) ?
    N2 C9 C8 . . 121.2(8) ?
    C4 C3 C8 . . 118.2(9) ?
    C4 C3 C2 . . 125.3(9) ?
    C8 C3 C2 . . 116.5(8) ?
    C9 C8 C7 . . 121.5(9) ?
    C9 C8 C3 . . 118.2(8) ?
    C7 C8 C3 . . 120.3(9) ?
    C6 C7 C8 . . 118.6(10) ?
    C6 C7 H7 . . 120.7 ?
    C8 C7 H7 . . 120.7 ?
    C4 C5 C6 . . 120.7(10) ?
    C4 C5 H5 . . 119.6 ?
    C6 C5 H5 . . 119.6 ?
    C5 C4 C3 . . 121.5(11) ?
    C5 C4 H4 . . 119.3 ?
    C3 C4 H4 . . 119.3 ?
    C5 C6 C7 . . 120.7(10) ?
    C5 C6 H6 . . 119.7 ?
    C7 C6 H6 . . 119.7 ?
    O1 C13 N2 . . 124.4(9) ?
    O1 C13 C12 . . 126.1(10) ?
    N2 C13 C12 . . 109.4(10) ?
    C16 C15 C14 . . 120.1(10) ?
    C16 C15 H15 . . 120.0 ?
    C14 C15 H15 . . 120.0 ?
    C17 C16 C15 . . 119.9(10) ?
    C17 C16 H16 . . 120.1 ?
    C15 C16 H16 . . 120.1 ?
    C17 C18 C19 . . 123.1(13) ?
    C17 C18 H18 . . 118.5 ?
    C19 C18 H18 . . 118.5 ?
    C10 C11 C12 . . 107.3(8) ?
    C10 C11 H11A . . 110.2 ?
    C12 C11 H11A . . 110.2 ?
    C10 C11 H11B . . 110.2 ?
    C12 C11 H11B . . 110.2 ?
    H11A C11 H11B . . 108.5 ?
    C9 N2 C10 . . 124.3(8) ?
    C9 N2 C13 . . 122.9(8) ?
    C10 N2 C13 . . 112.8(8) ?
    O2 C10 N2 . . 124.3(10) ?
    O2 C10 C11 . . 129.0(9) ?
    N2 C10 C11 . . 106.7(9) ?
loop_
    _geom_torsion_atom_site_label_1
    _geom_torsion_atom_site_label_2
    _geom_torsion_atom_site_label_3
    _geom_torsion_atom_site_label_4
    _geom_torsion_site_symmetry_1
    _geom_torsion_site_symmetry_2
    _geom_torsion_site_symmetry_3
    _geom_torsion_site_symmetry_4
    _geom_torsion
    _geom_torsion_publ_flag
    C18 C19 C14 C15 . . . . -2.8(16) ?
    C18 C19 C14 C1 . . . . -177.1(10) ?
    C3 C2 C1 N1 . . . . 1.6(13) ?
    I1 C2 C1 N1 . . . . -174.7(6) ?
    C3 C2 C1 C14 . . . . -180.0(10) ?
    I1 C2 C1 C14 . . . . 3.7(14) ?
    C9 N1 C1 C2 . . . . 0.1(11) ?
    C9 N1 C1 C14 . . . . -178.5(9) ?
    C19 C14 C1 C2 . . . . -126.3(10) ?
    C15 C14 C1 C2 . . . . 59.3(15) ?
    C19 C14 C1 N1 . . . . 52.2(14) ?
    C15 C14 C1 N1 . . . . -122.1(9) ?
    C1 N1 C9 N2 . . . . -179.1(7) ?
    C1 N1 C9 C8 . . . . -2.0(12) ?
    C1 C2 C3 C4 . . . . 179.3(8) ?
    I1 C2 C3 C4 . . . . -4.2(11) ?
    C1 C2 C3 C8 . . . . -1.5(12) ?
    I1 C2 C3 C8 . . . . 174.9(6) ?
    N1 C9 C8 C7 . . . . -178.2(8) ?
    N2 C9 C8 C7 . . . . -1.3(13) ?
    N1 C9 C8 C3 . . . . 1.9(12) ?
    N2 C9 C8 C3 . . . . 178.8(7) ?
    C4 C3 C8 C9 . . . . 179.1(8) ?
    C2 C3 C8 C9 . . . . -0.1(11) ?
    C4 C3 C8 C7 . . . . -0.8(12) ?
    C2 C3 C8 C7 . . . . -180.0(8) ?
    C9 C8 C7 C6 . . . . 179.1(9) ?
    C3 C8 C7 C6 . . . . -1.0(14) ?
    C6 C5 C4 C3 . . . . -0.3(16) ?
    C8 C3 C4 C5 . . . . 1.5(14) ?
    C2 C3 C4 C5 . . . . -179.4(9) ?
    C4 C5 C6 C7 . . . . -1.6(18) ?
    C8 C7 C6 C5 . . . . 2.2(17) ?
    C11 C12 C13 O1 . . . . 179.7(12) ?
    C11 C12 C13 N2 . . . . 1.7(11) ?
    C19 C14 C15 C16 . . . . 1.0(16) ?
    C1 C14 C15 C16 . . . . 175.4(10) ?
    C18 C17 C16 C15 . . . . -1.3(18) ?
    C14 C15 C16 C17 . . . . 1.1(16) ?
    C16 C17 C18 C19 . . . . -0.6(19) ?
    C14 C19 C18 C17 . . . . 2.7(17) ?
    C13 C12 C11 C10 . . . . -2.1(12) ?
    N1 C9 N2 C10 . . . . 101.4(10) ?
    C8 C9 N2 C10 . . . . -75.8(12) ?
    N1 C9 N2 C13 . . . . -78.1(11) ?
    C8 C9 N2 C13 . . . . 104.7(10) ?
    O1 C13 N2 C9 . . . . 0.8(16) ?
    C12 C13 N2 C9 . . . . 178.8(8) ?
    O1 C13 N2 C10 . . . . -178.7(11) ?
    C12 C13 N2 C10 . . . . -0.6(12) ?
    C9 N2 C10 O2 . . . . -0.3(16) ?
    C13 N2 C10 O2 . . . . 179.1(10) ?
    C9 N2 C10 C11 . . . . 179.8(9) ?
    C13 N2 C10 C11 . . . . -0.8(12) ?
    C12 C11 C10 O2 . . . . -178.1(11) ?
    C12 C11 C10 N2 . . . . 1.8(12) ?
