# Supplementary material for: 1-(4-Iodo-3-phenyl­isoquinolin-1-yl)pyrrolidine-2,5-dione
Source: Acta Crystallogr Sect E Struct Rep Online. 2009 Oct 23;65(Pt 11):o2802. doi: 10.1107/S1600536809042111 (PMC2971248; doi:10.1107/S1600536809042111)
Supplement: Supplementary file 2 [file e-65-o2802-Isup2.hkl]

# 
# h,k,l, Fc-squared, Fo-squared, sigma(Fo-squared) and status flag 
# 
data_I
_shelx_title ' D in P2(1)' 
_shelx_refln_list_code          4 
_shelx_F_calc_maximum      183.04 
_exptl_crystal_F_000       420.00 
_reflns_d_resolution_high  0.8255 
 
loop_ 
 _symmetry_equiv_pos_as_xyz 
 'x, y, z' 
 '-x, y+1/2, -z' 
 
_cell_length_a     8.8741 
_cell_length_b     8.3647 
_cell_length_c    11.2916 
_cell_angle_alpha  90.000 
_cell_angle_beta  100.494 
_cell_angle_gamma  90.000 
 
_shelx_F_squared_multiplier     1.000 
 
loop_ 
 _refln_index_h 
 _refln_index_k 
 _refln_index_l 
 _refln_F_squared_calc 
 _refln_F_squared_meas 
 _refln_F_squared_sigma 
 _refln_observed_status 
   2  -9   0        9.52        5.72      3.88 o 
   3  -9   0        0.80        1.63      3.28 o 
   4  -9   0        5.36        0.30      3.90 o 
   2  -8   0      128.61      127.98     11.11 o 
   3  -8   0      151.98      160.04     12.33 o 
   4  -8   0       81.26       81.73      9.89 o 
   5  -8   0        8.64        1.95      4.25 o 
   6  -8   0        5.28        5.15      4.39 o 
   1  -7   0       26.74       30.70      5.80 o 
   2  -7   0      275.13      270.98     15.53 o 
   3  -7   0      123.81      125.30     10.13 o 
   4  -7   0       23.47       14.33      5.39 o 
   5  -7   0       85.79       62.57      9.02 o 
   6  -7   0       56.39       58.67      8.83 o 
   7  -7   0       31.50       38.07      8.05 o 
   1  -6   0      777.40      638.70     26.34 o 
   2  -6   0      330.77      290.49     15.50 o 
   3  -6   0      313.32      305.86     16.34 o 
   4  -6   0      335.22      318.98     12.20 o 
   5  -6   0       51.74       72.51      9.19 o 
   6  -6   0       18.85       19.25      3.94 o 
   7  -6   0        0.26        2.90      2.71 o 
   8  -6   0        8.03        2.18      2.79 o 
   1  -5   0      228.13      232.37     12.22 o 
   3  -5   0      981.77      945.59     24.79 o 
   4  -5   0      547.35      519.71     16.16 o 
   5  -5   0      532.35      453.02     15.10 o 
   6  -5   0      212.08      210.60      9.57 o 
   7  -5   0      125.96      120.05      7.59 o 
   8  -5   0      159.58      169.26      9.14 o 
   9  -5   0       34.61       45.69      8.73 o 
   0  -4   0     6008.02     7378.31    227.71 o 
   1  -4   0     4415.53     4257.91    132.43 o 
   2  -4   0      992.44      929.36     24.76 o 
   3  -4   0      994.66      940.25     24.08 o 
   4  -4   0      917.41      854.67     23.57 o 
   5  -4   0      300.51      314.96     11.37 o 
   6  -4   0       24.87       26.27      3.62 o 
   7  -4   0       38.30       36.76      4.39 o 
   8  -4   0       18.30       11.47      7.53 o 
   9  -4   0       58.57       48.23      8.35 o 
   1  -3   0      620.72      576.25     14.74 o 
   2  -3   0      198.09      172.59     16.60 o 
   3  -3   0     1417.21     1447.58     34.13 o 
   4  -3   0      961.86      952.79     20.13 o 
   5  -3   0     1484.10     1407.60     28.65 o 
   6  -3   0      975.74     1020.27     22.28 o 
   7  -3   0      687.48      670.43     16.43 o 
   8  -3   0      306.09      327.85     12.84 o 
   9  -3   0      175.70      192.14     10.00 o 
  10  -3   0       60.83       88.66      7.80 o 
   0  -2   0    33502.67    27086.85    807.52 o 
   1  -2   0     7392.91     7114.93    154.47 o 
   2  -2   0     3859.43     3719.56     88.91 o 
   3  -2   0     2968.48     2927.06     53.89 o 
   4  -2   0     1193.82     1128.53     22.88 o 
   5  -2   0      511.09      488.07     11.73 o 
   6  -2   0       82.78       78.31      4.22 o 
   7  -2   0       16.82       23.30      2.86 o 
   8  -2   0      105.55      113.77      6.99 o 
   9  -2   0       72.33       76.02      6.62 o 
  10  -2   0       61.57       69.70     10.19 o 
   1  -1   0      200.08      191.85      4.35 o 
   2  -1   0      375.56      414.33      8.75 o 
   3  -1   0     5565.63     5555.96    101.48 o 
   4  -1   0     4309.17     4527.57     83.74 o 
   5  -1   0     2740.17     2867.85     54.10 o 
   6  -1   0     1477.89     1473.09     29.53 o 
   7  -1   0      687.87      704.68     16.57 o 
   8  -1   0      444.99      448.43     15.47 o 
   9  -1   0      345.32      394.71     18.21 o 
  10  -1   0       39.92       38.45      8.51 o 
   1   0   0    13846.08    10833.27    352.98 o 
   2   0   0     1960.72     1870.67     34.63 o 
   3   0   0      435.63      401.26      8.72 o 
   4   0   0      540.86      513.64     11.24 o 
   5   0   0      649.68      585.15     13.01 o 
   6   0   0      105.29       88.52      4.14 o 
   7   0   0        0.06        4.71      2.47 o 
   8   0   0      189.82      204.80      9.37 o 
   9   0   0       27.21       29.30      4.62 o 
  10   0   0       99.62       97.96     12.00 o 
   1   1   0      230.72      199.88      7.91 o 
   2   1   0      476.63      422.05     16.18 o 
   3   1   0     5673.58     5594.00    127.03 o 
   4   1   0     4330.34     4581.32    104.68 o 
   5   1   0     2718.95     2851.03     53.81 o 
   6   1   0     1369.89     1430.94     36.34 o 
   7   1   0      709.99      730.13     20.79 o 
   8   1   0      433.05      448.14     15.25 o 
   9   1   0      356.83      390.81     22.74 o 
  10   1   0       44.13       36.91      8.51 o 
   0   2   0    32726.33    27055.01    849.20 o 
   1   2   0     7242.92     7092.23    131.93 o 
   2   2   0     3999.78     3645.36     84.66 o 
   3   2   0     2937.10     2834.95     67.05 o 
   4   2   0     1227.47     1140.42     28.10 o 
   5   2   0      533.89      491.25     14.07 o 
   6   2   0       70.03       69.89      7.89 o 
   7   2   0       15.42       16.71      3.38 o 
   8   2   0      106.39      116.71      7.07 o 
   9   2   0       71.23       90.43     10.89 o 
  10   2   0       57.73       71.08     10.76 o 
   1   3   0      583.83      561.33     13.75 o 
   2   3   0      247.83      169.69      8.10 o 
   3   3   0     1394.54     1417.62     28.44 o 
   4   3   0      926.72      978.10     27.11 o 
   5   3   0     1499.87     1395.99     52.30 o 
   6   3   0      939.82     1025.67     41.27 o 
   7   3   0      723.94      696.75     31.08 o 
   8   3   0      294.18      317.86     19.62 o 
   9   3   0      178.42      201.45     15.72 o 
  10   3   0       63.71       89.80     11.92 o 
   0   4   0     5543.80     7587.37    171.19 o 
   1   4   0     4189.45     4306.29     69.98 o 
   2   4   0     1035.42     1025.93     33.96 o 
   3   4   0     1005.56      924.82     19.54 o 
   4   4   0      956.26      921.31     19.91 o 
   5   4   0      311.92      330.07     11.72 o 
   6   4   0       26.37       24.90      3.93 o 
   7   4   0       35.48       46.88      7.61 o 
   8   4   0       18.07       16.10      5.83 o 
   9   4   0       58.73       74.52      9.00 o 
   1   5   0      205.63      229.30      5.60 o 
   2   5   0      123.61      229.10     21.40 o 
   3   5   0      965.41      906.48     31.49 o 
   4   5   0      531.19      514.35     13.46 o 
   5   5   0      519.39      484.49     22.41 o 
   6   5   0      211.98      226.76     14.50 o 
   7   5   0      134.06      122.56     11.27 o 
   8   5   0      170.94      158.33     13.68 o 
   9   5   0       35.54       32.65      8.10 o 
   0   6   0      786.68      994.23     37.77 o 
   1   6   0      711.92      649.41     18.99 o 
   2   6   0      323.92      322.11     11.36 o 
   3   6   0      324.89      321.44      9.34 o 
   4   6   0      346.56      327.83     16.91 o 
   5   6   0       55.58       68.04      7.94 o 
   6   6   0       21.00       20.11      6.02 o 
   7   6   0        0.11       -0.38      3.79 o 
   8   6   0        8.33       -5.39      4.34 o 
   1   7   0       30.41       37.25      8.16 o 
   2   7   0      285.67      267.78     10.74 o 
   3   7   0      128.92      121.09      8.68 o 
   4   7   0       15.96        7.05      4.23 o 
   5   7   0       74.42       82.92     10.11 o 
   6   7   0       60.49       58.18      9.38 o 
   7   7   0       36.10       33.49      8.18 o 
   0   8   0       91.18       56.96      7.61 o 
   1   8   0        0.43       16.60      3.51 o 
   2   8   0      129.20      146.54      7.96 o 
   3   8   0      152.58      157.47     12.82 o 
   4   8   0       76.74       68.23      9.59 o 
   5   8   0        6.54       -4.36      3.25 o 
   6   8   0        4.91        3.20      4.55 o 
   1   9   0       26.07       32.13      4.71 o 
   2   9   0        9.02       18.66      3.74 o 
   3   9   0        0.23        6.23      4.12 o 
   4   9   0        3.30        3.47      4.06 o 
   0  10   0       18.38       -0.11      3.31 o 
   1  10   0        6.81        5.35      3.27 o 
  -4  -9   1       10.03       37.23      7.67 o 
  -3  -9   1       23.88       22.38      6.26 o 
  -2  -9   1       45.34       38.75      7.32 o 
   3  -9   1        3.18        3.58      3.47 o 
   4  -9   1        9.74        2.52      5.04 o 
  -6  -8   1       15.20        7.32      4.90 o 
  -5  -8   1       13.84        7.51      4.25 o 
  -4  -8   1       37.47       20.95      5.69 o 
  -3  -8   1       14.91       15.09      5.04 o 
  -1  -8   1       52.51       50.43      7.40 o 
   2  -8   1        9.50       37.12      6.88 o 
   3  -8   1       54.35       62.22      8.86 o 
   4  -8   1       83.41      102.89     11.16 o 
   5  -8   1       56.14       51.54      8.81 o 
   6  -8   1       73.41       92.11     11.52 o 
  -7  -7   1       12.66       29.73      7.61 o 
  -6  -7   1      110.59      124.38     12.14 o 
  -5  -7   1      137.89      134.70     11.44 o 
  -4  -7   1       62.21       54.41      7.67 o 
  -3  -7   1      107.41      105.82      9.78 o 
  -1  -7   1      221.12      265.94     14.66 o 
   1  -7   1      366.07      365.04     18.32 o 
   2  -7   1       79.63      160.15     11.52 o 
   3  -7   1        8.76       20.35      5.47 o 
   4  -7   1       34.24       25.61      4.32 o 
   5  -7   1       55.28       50.82      5.77 o 
   6  -7   1       67.09       57.45      6.26 o 
   7  -7   1       38.50       36.70      5.42 o 
  -8  -6   1      112.63      110.72     11.81 o 
  -7  -6   1       69.08       57.64      8.54 o 
  -6  -6   1       14.79        7.59      4.15 o 
  -5  -6   1       52.84       49.51      7.34 o 
  -4  -6   1       98.99      111.13      9.08 o 
  -3  -6   1       28.08       36.56      5.83 o 
  -2  -6   1      117.73      174.11     11.08 o 
  -1  -6   1       61.18       54.52      6.61 o 
   0  -6   1      337.71      384.79     17.59 o 
   1  -6   1      593.82      532.64     23.41 o 
   2  -6   1      306.98      378.01     12.97 o 
   3  -6   1      665.14      606.97     18.72 o 
   4  -6   1      307.49      314.97     12.22 o 
   5  -6   1      195.24      174.23      8.79 o 
   6  -6   1      392.94      409.06     17.95 o 
   7  -6   1       60.11       49.33      6.22 o 
   8  -6   1       21.47       25.34      7.61 o 
  -9  -5   1        2.15        3.98      4.50 o 
  -8  -5   1       33.95       44.00      5.20 o 
  -7  -5   1       69.37       82.20      7.95 o 
  -6  -5   1      344.64      333.24     12.53 o 
  -5  -5   1      430.82      399.18     18.91 o 
  -4  -5   1      358.82      339.95     16.50 o 
  -3  -5   1     1013.91      943.10     35.50 o 
  -2  -5   1      862.26      838.50     31.05 o 
  -1  -5   1     1830.23     1799.18     59.62 o 
   0  -5   1     1939.61     2346.43     77.39 o 
   1  -5   1      160.77      163.84      7.14 o 
   2  -5   1      267.26      294.52     53.36 o 
   3  -5   1      107.10      125.02      6.63 o 
   4  -5   1       25.06       12.98      2.93 o 
   5  -5   1       78.29       55.21      5.00 o 
   6  -5   1      177.87      181.75      8.76 o 
   7  -5   1      103.87      117.07      7.21 o 
   8  -5   1       88.65       87.46      7.08 o 
   9  -5   1       69.85       84.22     10.38 o 
  -9  -4   1      144.61      144.98     12.36 o 
  -8  -4   1      215.50      220.03     10.05 o 
  -7  -4   1      393.82      369.36     12.27 o 
  -6  -4   1      187.65      183.44      6.74 o 
  -5  -4   1      172.86      145.96      5.59 o 
  -4  -4   1      145.73      148.28      6.83 o 
  -3  -4   1        3.23        1.87      2.36 o 
  -2  -4   1      856.09     1031.44     34.71 o 
  -1  -4   1      781.67      792.62     28.07 o 
   0  -4   1     1553.61     1855.52     43.22 o 
   1  -4   1     3657.47     3478.03     79.23 o 
   2  -4   1     1310.32     1227.43     99.50 o 
   3  -4   1     1838.39     1791.97     41.87 o 
   4  -4   1      779.06      725.89     21.10 o 
   5  -4   1      638.03      575.62     17.29 o 
   6  -4   1      591.78      560.75     28.37 o 
   7  -4   1      347.44      366.72     18.62 o 
   8  -4   1       40.51       46.84      6.37 o 
   9  -4   1       23.65       40.08      7.56 o 
 -10  -3   1        4.08        5.33      3.59 o 
  -8  -3   1       23.90       19.37      4.20 o 
  -7  -3   1      195.02      220.38      7.66 o 
  -6  -3   1      444.94      411.32     10.99 o 
  -5  -3   1     2115.84     2028.04     45.00 o 
  -4  -3   1     3798.98     3740.07     70.41 o 
  -3  -3   1     4838.05     4722.52     86.84 o 
  -2  -3   1     2604.94     2397.43     76.36 o 
  -1  -3   1     2220.08     2006.43     65.98 o 
   0  -3   1     2925.15     3639.00     66.73 o 
   1  -3   1      849.32      789.69     19.91 o 
   2  -3   1      661.08      577.33     22.25 o 
   3  -3   1       14.52       11.65      2.16 o 
   4  -3   1       64.39       64.83     10.73 o 
   5  -3   1      161.23      156.33      6.88 o 
   6  -3   1      141.93      154.81      6.11 o 
   7  -3   1      147.09      162.47      6.53 o 
   8  -3   1      167.45      179.39      8.97 o 
   9  -3   1      207.40      207.99     10.49 o 
 -10  -2   1      168.87      185.50     10.38 o 
  -9  -2   1      250.50      282.38     12.11 o 
  -8  -2   1      501.27      572.92     18.41 o 
  -7  -2   1      504.27      490.94     12.67 o 
  -6  -2   1      402.24      420.30     10.89 o 
  -5  -2   1      607.18      566.64     13.07 o 
  -4  -2   1       41.57       45.20      2.62 o 
  -3  -2   1      119.89      146.48      4.45 o 
  -2  -2   1     1048.98     1218.04     68.03 o 
  -1  -2   1     6355.08     6409.27    139.41 o 
   0  -2   1     9532.80    10900.14    190.54 o 
   1  -2   1     4829.23     4711.19    102.76 o 
   2  -2   1     4760.28     5103.18    434.46 o 
   3  -2   1     3757.29     3609.53     78.94 o 
   4  -2   1     1740.15     1612.19     32.73 o 
   5  -2   1     1977.62     1968.69     38.29 o 
   6  -2   1      889.59      879.81     19.36 o 
   7  -2   1      852.39      865.20     19.85 o 
   8  -2   1      100.33      106.25      7.08 o 
  10  -2   1       28.27       32.82      7.99 o 
 -10  -1   1       16.69       21.76      4.92 o 
  -8  -1   1       14.77       17.76      3.83 o 
  -7  -1   1      510.59      515.25     16.27 o 
  -6  -1   1      853.54      852.29     18.44 o 
  -5  -1   1     2861.38     2939.44     55.41 o 
  -4  -1   1     4765.51     4574.00     84.20 o 
  -3  -1   1     5321.85     5199.32     94.85 o 
  -2  -1   1    15103.00    13463.14    242.43 o 
  -1  -1   1     1358.46     1346.72     42.92 o 
   0  -1   1      836.69     1061.35     35.09 o 
   1  -1   1      282.05      289.90      7.54 o 
   2  -1   1     1844.56     1909.79     54.38 o 
   3  -1   1      872.96      842.07     16.94 o 
   4  -1   1      269.49      270.33      7.07 o 
   5  -1   1      685.00      734.71     16.06 o 
   6  -1   1      446.01      491.04     12.19 o 
   7  -1   1       65.75       85.11      7.23 o 
   8  -1   1      389.16      380.80     17.03 o 
   9  -1   1      277.46      306.07     19.56 o 
  10  -1   1      181.59      188.63     15.74 o 
 -10   0   1      247.30      253.74     12.08 o 
  -9   0   1      297.89      369.23     14.25 o 
  -8   0   1      778.49      885.30     25.53 o 
  -7   0   1      408.17      400.90     13.64 o 
  -6   0   1      750.76      798.40     17.33 o 
  -5   0   1      728.15      713.08     15.26 o 
  -4   0   1      489.59      529.50     14.17 o 
  -3   0   1     1163.19     1240.45     23.81 o 
  -2   0   1      388.34      423.84     16.04 o 
  -1   0   1      303.46      261.14      9.86 o 
   1   0   1     1069.91     1165.20     27.33 o 
   2   0   1    23026.15    18976.21    341.73 o 
   3   0   1    12870.78    11958.85    215.77 o 
   4   0   1     2477.73     2289.01     43.21 o 
   5   0   1     2077.26     1939.20     37.46 o 
   6   0   1      883.32      885.95     19.15 o 
   7   0   1      799.79      788.94     22.40 o 
   8   0   1       98.99      122.09      7.32 o 
  10   0   1       30.28       26.10      7.51 o 
 -10   1   1       17.74       22.57      6.91 o 
  -9   1   1      159.55      148.04     12.74 o 
  -8   1   1       15.48       12.95      8.21 o 
  -7   1   1      552.57      500.68     16.15 o 
  -6   1   1      876.33      843.58     23.19 o 
  -5   1   1     2853.14     2938.22     55.16 o 
  -4   1   1     4569.49     4586.13    105.03 o 
  -3   1   1     5119.88     5194.42    171.72 o 
  -2   1   1    14967.93    13467.16    437.31 o 
  -1   1   1     1562.45     1403.00     32.48 o 
   0   1   1     1044.91     1086.70     25.41 o 
   1   1   1      426.32      298.30      6.45 o 
   2   1   1     1939.49     1893.89     64.25 o 
   3   1   1      891.81      826.99     21.14 o 
   4   1   1      275.83      267.65      8.52 o 
   5   1   1      706.57      733.69     15.79 o 
   6   1   1      481.55      490.60     11.82 o 
   7   1   1       97.51       86.90      5.69 o 
   8   1   1      365.53      371.98     21.41 o 
   9   1   1      278.18      292.55     19.21 o 
  10   1   1      179.43      172.94     15.36 o 
 -10   2   1      168.30      209.55     16.64 o 
  -9   2   1      262.10      273.20     23.13 o 
  -8   2   1      480.20      542.57     18.08 o 
  -7   2   1      510.01      494.27     16.07 o 
  -6   2   1      394.46      424.17     20.87 o 
  -5   2   1      599.13      566.35     24.71 o 
  -4   2   1       55.01       52.99      4.89 o 
  -3   2   1      118.03      141.20      4.78 o 
  -2   2   1     1129.80     1088.66     27.57 o 
  -1   2   1     6052.20     6398.96    145.60 o 
   0   2   1     9461.80    10827.65    245.53 o 
   1   2   1     4957.32     4674.76     87.72 o 
   2   2   1     4734.06     5043.72    178.07 o 
   3   2   1     3780.97     3465.79     81.91 o 
   4   2   1     1699.93     1800.93    184.09 o 
   5   2   1     2036.15     1926.38     47.52 o 
   6   2   1      881.03      852.37     23.30 o 
   7   2   1      883.15      871.58     24.14 o 
   8   2   1       87.00       97.23     10.84 o 
  10   2   1       25.86       34.47      8.73 o 
 -10   3   1        4.33        8.45      5.69 o 
  -9   3   1       15.55       32.84      7.37 o 
  -8   3   1       25.10       23.95      4.09 o 
  -7   3   1      222.64      226.03     14.85 o 
  -6   3   1      447.24      428.39     21.00 o 
  -5   3   1     2088.63     2072.87     73.00 o 
  -4   3   1     3687.60     3830.38    150.39 o 
  -3   3   1     4714.11     4708.61    108.33 o 
  -2   3   1     2575.90     2440.98     40.16 o 
  -1   3   1     2485.78     2136.99     40.24 o 
   0   3   1     3357.96     3842.50     85.84 o 
   1   3   1      861.71      818.01     16.53 o 
   2   3   1      625.10      583.23     21.98 o 
   3   3   1       17.90       17.25      3.60 o 
   4   3   1       71.20       80.75      8.55 o 
   5   3   1      149.14      140.27      9.88 o 
   6   3   1      155.01      160.15     11.57 o 
   7   3   1      197.62      173.08     12.63 o 
   8   3   1      159.91      172.78     13.74 o 
   9   3   1      212.11      212.07     16.26 o 
  -9   4   1      147.13      138.44     14.01 o 
  -8   4   1      222.82      245.67     16.77 o 
  -7   4   1      399.93      367.53     20.57 o 
  -6   4   1      197.41      193.05     13.22 o 
  -5   4   1      181.96      140.99     10.68 o 
  -4   4   1      165.80      157.03     10.76 o 
  -3   4   1        4.54        0.92      1.06 o 
  -2   4   1      903.18      983.20     58.94 o 
  -1   4   1      761.23      782.14     16.69 o 
   0   4   1     1506.98     1867.67     36.14 o 
   1   4   1     3590.40     3551.49     66.94 o 
   2   4   1     1279.17     1235.64     49.81 o 
   3   4   1     1849.07     1715.05     34.81 o 
   4   4   1      783.31      827.90     36.31 o 
   5   4   1      619.08      583.86     17.85 o 
   6   4   1      586.72      596.11     18.73 o 
   7   4   1      342.30      340.83     13.77 o 
   8   4   1       41.92       38.37      5.48 o 
   9   4   1       27.06       49.76     10.22 o 
  -9   5   1        1.44       14.80      6.58 o 
  -8   5   1       34.44       31.14      7.53 o 
  -7   5   1       75.33       73.57      9.35 o 
  -6   5   1      362.52      348.78     19.05 o 
  -5   5   1      422.59      365.50     19.29 o 
  -4   5   1      307.77      324.85     11.94 o 
  -3   5   1      973.77      967.82     20.87 o 
  -2   5   1      894.02      827.94     18.18 o 
  -1   5   1     1926.77     1805.20     35.81 o 
   0   5   1     2099.03     2433.66     50.34 o 
   1   5   1      151.63      169.32      5.21 o 
   2   5   1      239.85      313.13     14.81 o 
   3   5   1      105.00      129.31      4.99 o 
   4   5   1       24.01       19.46      4.96 o 
   5   5   1       80.86       47.46      4.79 o 
   6   5   1      193.34      170.85      9.61 o 
   7   5   1      125.19      116.49     10.76 o 
   8   5   1       89.78       82.81     10.35 o 
   9   5   1       66.32       71.08     10.70 o 
  -8   6   1      115.39      127.04     10.92 o 
  -7   6   1       60.44       63.73      6.34 o 
  -6   6   1       14.67        8.27      8.63 o 
  -5   6   1       62.26       52.61      5.19 o 
  -4   6   1      109.74      101.09      6.81 o 
  -3   6   1       29.65       31.42      3.15 o 
  -2   6   1      124.55      162.64      9.09 o 
  -1   6   1       55.26       54.92      6.44 o 
   0   6   1      296.62      372.14     20.95 o 
   1   6   1      580.09      568.57     17.12 o 
   2   6   1      321.72      362.68     17.91 o 
   3   6   1      662.40      622.66     25.91 o 
   4   6   1      301.76      326.85     11.79 o 
   5   6   1      184.88      165.27     11.92 o 
   6   6   1      399.18      425.93     21.71 o 
   7   6   1       53.84       48.26      7.89 o 
   8   6   1       24.65       24.01      6.80 o 
  -7   7   1       15.11       19.59      6.42 o 
  -6   7   1      112.27      135.73     12.11 o 
  -5   7   1      133.14      127.63     12.06 o 
  -4   7   1       47.91       43.68      7.42 o 
  -3   7   1       91.01       71.40      8.59 o 
  -2   7   1       29.92       99.34      9.05 o 
  -1   7   1      246.38      237.07     10.01 o 
   0   7   1     1135.46     1273.02     33.77 o 
   1   7   1      375.31      350.91     12.86 o 
   2   7   1       81.55      149.09      7.79 o 
   3   7   1        9.63       11.72      2.99 o 
  -6   8   1       12.68        5.96      4.96 o 
  -5   8   1       13.29       19.59      6.04 o 
  -4   8   1       39.48       26.29      6.64 o 
  -3   8   1       16.20        9.35      4.23 o 
  -2   8   1       12.54       39.51      5.56 o 
  -1   8   1       50.22       50.93      8.70 o 
   0   8   1      223.76      268.75     11.33 o 
   1   8   1       67.36       53.70      6.68 o 
   2   8   1       10.44       37.96     10.54 o 
   3   8   1       59.63       62.54      5.94 o 
   4   8   1       92.36       90.16     10.60 o 
   5   8   1       57.76       65.09      9.95 o 
   6   8   1       69.06       80.13     11.54 o 
  -4   9   1       11.98       40.89      8.40 o 
  -3   9   1       22.75       11.54      5.15 o 
  -2   9   1       43.20       52.52      8.43 o 
  -1   9   1       70.55       70.25      6.23 o 
   0   9   1      162.07      162.89     13.70 o 
   1   9   1       34.68       24.10      5.22 o 
   2   9   1        0.13        4.59      2.59 o 
   3   9   1        3.03       -2.49      3.22 o 
   4   9   1        9.67       14.82      5.64 o 
  -1  10   1        6.43        4.11      2.82 o 
   0  10   1        9.39        4.29      2.77 o 
   1  10   1        4.98        0.66      2.46 o 
  -4  -9   2        3.43        3.17      3.74 o 
  -3  -9   2        3.03        3.39      3.55 o 
  -2  -9   2       10.01       32.19      6.99 o 
  -1  -9   2       53.84       62.41      8.67 o 
   3  -9   2       10.44        3.69      4.20 o 
   4  -9   2        1.48        0.60      4.20 o 
  -6  -8   2       42.37       53.38      8.78 o 
  -5  -8   2      101.23      103.27     11.30 o 
  -4  -8   2       60.50       71.11      9.16 o 
  -3  -8   2       20.49       19.05      5.45 o 
  -2  -8   2      110.04       94.27      9.84 o 
  -1  -8   2       17.21       14.20      4.72 o 
   3  -8   2       87.18       65.52      9.10 o 
   4  -8   2        8.79       19.08      4.42 o 
   5  -8   2       20.80       11.53      6.22 o 
   6  -8   2       10.25        3.60      3.27 o 
  -7  -7   2        7.93       -1.82      4.20 o 
  -6  -7   2        8.94        3.79      4.39 o 
  -5  -7   2       31.74       30.86      6.53 o 
  -4  -7   2       90.48       93.33      9.62 o 
  -3  -7   2      438.49      437.99     21.22 o 
  -2  -7   2      253.44      277.35     15.26 o 
  -1  -7   2      151.90      208.68     12.82 o 
   0  -7   2       78.88      101.83      8.73 o 
   2  -7   2      274.22      265.00     11.09 o 
   3  -7   2      203.57      189.13      9.35 o 
   4  -7   2      131.25      165.53      8.89 o 
   5  -7   2       25.51       41.39      9.90 o 
   6  -7   2       17.99        9.36      4.04 o 
   7  -7   2        5.01        3.96      3.33 o 
  -8  -6   2      113.35      131.86     12.71 o 
  -7  -6   2      147.66      126.30     11.98 o 
  -6  -6   2      203.75      181.88     13.49 o 
  -5  -6   2      375.81      361.54     18.75 o 
  -4  -6   2      186.80      238.60     14.06 o 
  -3  -6   2      166.53      159.99     10.73 o 
  -2  -6   2      284.85      344.53     16.80 o 
  -1  -6   2       39.84       32.49      5.42 o 
   0  -6   2       64.38       76.39      7.24 o 
   1  -6   2       76.78       58.42      6.94 o 
   2  -6   2       34.50       47.20      6.45 o 
   3  -6   2      134.12      112.18      6.75 o 
   4  -6   2       86.73       96.29      9.77 o 
   5  -6   2      121.18      101.50     11.02 o 
   6  -6   2      303.90      273.27     11.94 o 
   7  -6   2      166.43      140.00      8.71 o 
   8  -6   2      112.91      123.19      8.81 o 
  -9  -5   2      104.22      114.35     12.28 o 
  -8  -5   2       68.32       67.53      9.13 o 
  -7  -5   2       50.64       35.12      6.88 o 
  -6  -5   2        8.62        8.35      4.20 o 
  -5  -5   2       45.14       53.03      7.21 o 
  -4  -5   2      389.58      393.44     18.10 o 
  -3  -5   2      738.55      710.35     28.40 o 
  -2  -5   2      594.74      519.74     21.68 o 
  -1  -5   2      721.29      679.70     25.93 o 
   0  -5   2      645.41      709.55     19.44 o 
   1  -5   2     1532.02     1534.01     37.67 o 
   2  -5   2      958.76      863.22     23.11 o 
   3  -5   2      449.57      450.24     16.27 o 
   4  -5   2      281.87      274.87     11.18 o 
   5  -5   2      143.79      140.10      7.49 o 
   6  -5   2        2.40        3.61      2.80 o 
   7  -5   2       13.86       15.74      3.55 o 
   8  -5   2        1.27        2.86      2.95 o 
  -9  -4   2      124.89      167.47     13.39 o 
  -8  -4   2      196.77      203.59     14.33 o 
  -7  -4   2      413.90      383.95     19.81 o 
  -6  -4   2      512.25      507.25     22.74 o 
  -5  -4   2     1133.65     1019.39     27.17 o 
  -4  -4   2      788.26      787.19     20.33 o 
  -3  -4   2      910.98      797.63     30.11 o 
  -2  -4   2      955.14     1191.40     38.15 o 
  -1  -4   2      288.53      245.03      7.96 o 
   0  -4   2      490.18      596.32     15.71 o 
   1  -4   2      148.81      149.41      6.23 o 
   2  -4   2      138.19      129.01      8.54 o 
   3  -4   2      655.39      619.72     17.33 o 
   4  -4   2      865.77      834.40     22.80 o 
   5  -4   2      484.48      406.24     13.51 o 
   6  -4   2     1014.92     1008.65     26.76 o 
   7  -4   2      525.74      502.72     16.49 o 
   8  -4   2      207.78      200.23     10.16 o 
 -10  -3   2       68.36       66.48      7.37 o 
  -9  -3   2      145.60      164.73     15.76 o 
  -8  -3   2      149.36      161.54     10.93 o 
  -7  -3   2       79.51       87.03      4.79 o 
  -6  -3   2       16.82       11.44      2.65 o 
  -5  -3   2       19.86       20.51      3.73 o 
  -4  -3   2      540.44      563.11     16.62 o 
  -3  -3   2      966.34      943.05     23.98 o 
  -2  -3   2     5163.55     4808.40    108.24 o 
  -1  -3   2     2871.00     2630.98     59.26 o 
   0  -3   2     2100.45     2428.44     54.73 o 
   1  -3   2     5255.01     5081.36    111.78 o 
   2  -3   2     3058.94     2793.96     63.15 o 
   3  -3   2     2242.93     2133.94     48.27 o 
   4  -3   2      587.10      569.45     16.27 o 
   5  -3   2      314.25      319.50     10.88 o 
   6  -3   2       65.70       66.42      5.34 o 
   7  -3   2       24.94       35.96      4.20 o 
   8  -3   2       18.57       21.63      3.88 o 
 -10  -2   2       72.15       66.85     10.32 o 
  -9  -2   2      273.82      318.60     26.45 o 
  -8  -2   2      395.83      424.66     14.95 o 
  -7  -2   2     1096.85     1072.74     39.94 o 
  -6  -2   2     1628.11     1598.42     32.38 o 
  -5  -2   2     1870.09     1785.94     34.96 o 
  -4  -2   2      632.79      605.10     16.42 o 
  -3  -2   2     1340.00     1260.74     34.22 o 
  -2  -2   2     4310.88     4777.23    272.93 o 
  -1  -2   2     1846.29     1848.16     41.36 o 
   0  -2   2     1734.73     2111.57     46.48 o 
   1  -2   2     1036.24     1113.98     29.47 o 
   2  -2   2      678.37      885.16     28.89 o 
   3  -2   2     1415.55     1358.66     32.23 o 
   4  -2   2     1284.08     1372.25     32.64 o 
   5  -2   2     1426.27     1448.17     29.05 o 
   6  -2   2     2245.98     2224.56     43.52 o 
   7  -2   2     1383.38     1404.97     38.59 o 
   8  -2   2      352.97      365.65     13.96 o 
   9  -2   2      176.97      168.82     14.42 o 
 -10  -1   2      215.43      247.30     11.82 o 
  -9  -1   2      116.50      140.33     12.10 o 
  -8  -1   2      586.81      614.76     19.70 o 
  -7  -1   2       27.49       34.39      4.19 o 
  -6  -1   2       50.68       37.22      5.22 o 
  -5  -1   2      272.56      265.61      7.20 o 
  -4  -1   2     1269.57     1406.96     86.66 o 
  -3  -1   2     2282.67     2181.34     50.61 o 
  -2  -1   2     8582.70     7797.50    175.39 o 
  -1  -1   2      200.94      213.20      4.74 o 
   0  -1   2    10962.66    11121.23    229.27 o 
   1  -1   2    10008.54     8780.03    216.64 o 
   2  -1   2     4557.88     4372.02     96.14 o 
   3  -1   2     3346.47     3280.19     60.69 o 
   4  -1   2      755.58      747.13     16.00 o 
   5  -1   2      837.03      824.84     17.83 o 
   6  -1   2      582.56      558.20     13.54 o 
   7  -1   2       46.31       51.34      4.63 o 
   8  -1   2       31.61       31.08      6.77 o 
  10  -1   2       69.40       76.66     11.30 o 
 -10   0   2       39.08       37.40      5.46 o 
  -9   0   2      332.05      358.91     14.16 o 
  -8   0   2      488.95      480.80     16.30 o 
  -7   0   2     1397.15     1371.16     59.47 o 
  -6   0   2     2489.04     2571.61     61.10 o 
  -5   0   2     2619.97     2525.37     47.85 o 
  -4   0   2     1065.63     1074.39     26.69 o 
  -3   0   2     2607.14     2610.34     48.38 o 
  -2   0   2     3696.93     3739.98    123.38 o 
  -1   0   2      305.05      325.38      8.47 o 
   0   0   2        0.56       -1.45      0.97 o 
   1   0   2       91.62       92.43      4.59 o 
   2   0   2      516.05      529.91     13.04 o 
   3   0   2      791.01      798.69     16.12 o 
   4   0   2     1162.02     1218.59     24.22 o 
   5   0   2     3194.16     3414.25     64.11 o 
   6   0   2     2838.12     2977.17     56.85 o 
   7   0   2     2213.60     2341.58     58.30 o 
   8   0   2      506.20      546.84     27.69 o 
   9   0   2      152.07      167.52     14.09 o 
  10   0   2       92.32      117.33     13.31 o 
 -10   1   2      212.70      225.29     11.33 o 
  -9   1   2      113.15      135.56     12.17 o 
  -8   1   2      589.85      637.33     19.92 o 
  -7   1   2       31.51       43.93      5.56 o 
  -6   1   2       47.13       33.83      7.13 o 
  -5   1   2      295.79      250.55     13.77 o 
  -4   1   2     1408.20     1338.32     49.51 o 
  -3   1   2     2204.12     2233.54     74.85 o 
  -2   1   2     8658.73     8106.42    180.39 o 
  -1   1   2      221.78      211.43      6.45 o 
   0   1   2    10942.25    11020.27    365.04 o 
   1   1   2     9808.97     8404.33    194.61 o 
   2   1   2     4354.33     4390.67     82.70 o 
   3   1   2     3285.87     3268.82     60.41 o 
   4   1   2      816.29      760.45     19.22 o 
   5   1   2      913.48      821.12     17.52 o 
   6   1   2      567.00      562.98     13.30 o 
   7   1   2       44.20       44.90      7.40 o 
   8   1   2       34.76       42.92      7.83 o 
   9   1   2       36.73       75.44     10.24 o 
  10   1   2       66.61       71.46     11.16 o 
 -10   2   2       71.63       74.43      6.95 o 
  -9   2   2      289.32      313.65     14.33 o 
  -8   2   2      404.29      393.36     14.69 o 
  -7   2   2     1123.37     1081.52     29.43 o 
  -6   2   2     1577.77     1642.55     60.21 o 
  -5   2   2     1907.31     1764.93     64.36 o 
  -4   2   2      781.80      607.53     16.81 o 
  -3   2   2     1405.27     1282.31     34.18 o 
  -2   2   2     4129.40     4378.51    105.22 o 
  -1   2   2     1850.31     1841.31     43.66 o 
   0   2   2     1690.92     2052.97     48.94 o 
   1   2   2     1000.73     1083.09     26.14 o 
   2   2   2      655.80      710.65     28.67 o 
   3   2   2     1442.68     1371.44     27.69 o 
   4   2   2     1307.37     1347.78     27.99 o 
   5   2   2     1437.32     1407.98     28.42 o 
   6   2   2     2126.41     2174.10     54.27 o 
   7   2   2     1347.18     1385.47     54.85 o 
   8   2   2      343.10      379.86     21.71 o 
   9   2   2      196.72      200.50     15.77 o 
 -10   3   2       69.84       67.53     10.54 o 
  -9   3   2      141.03      151.97      8.92 o 
  -8   3   2      143.20      154.70     13.17 o 
  -7   3   2       78.00      102.67     10.49 o 
  -6   3   2       13.44        2.44      3.33 o 
  -5   3   2       32.14       22.49     10.07 o 
  -4   3   2      627.93      660.71     25.51 o 
  -3   3   2      943.10     1006.01     20.10 o 
  -2   3   2     5176.78     4888.44     90.65 o 
  -1   3   2     2836.19     2662.79     62.26 o 
   0   3   2     2111.59     2443.63     57.44 o 
   1   3   2     5276.33     5051.57     95.27 o 
   2   3   2     3145.89     2786.25     53.71 o 
   3   3   2     2205.01     2031.96     40.82 o 
   4   3   2      573.94      595.72     69.38 o 
   5   3   2      329.89      308.67      9.02 o 
   6   3   2       51.93       70.32     10.47 o 
   7   3   2       22.04       38.21      8.26 o 
   8   3   2       17.81       21.39      4.55 o 
   9   3   2       29.63       49.16      9.08 o 
  -9   4   2      133.77      133.57     14.17 o 
  -8   4   2      195.04      206.16     15.47 o 
  -7   4   2      402.98      390.68     14.30 o 
  -6   4   2      491.22      504.00     21.08 o 
  -5   4   2     1150.99     1080.00     28.66 o 
  -4   4   2      868.73      742.92     23.09 o 
  -3   4   2      958.51      831.40     15.15 o 
  -2   4   2     1019.13     1078.65     65.52 o 
  -1   4   2      303.12      231.52     10.65 o 
   0   4   2      470.74      587.24     16.47 o 
   1   4   2      158.29      153.62      4.78 o 
   3   4   2      659.20      607.04     14.19 o 
   4   4   2      865.41      852.08     19.99 o 
   5   4   2      514.77      411.49     11.08 o 
   6   4   2      951.81      940.68     27.92 o 
   7   4   2      467.57      491.69     17.61 o 
   8   4   2      198.55      200.32     10.75 o 
   9   4   2       86.04      106.92      8.97 o 
  -9   5   2       98.29      132.75     14.12 o 
  -8   5   2       63.15       57.87      6.21 o 
  -7   5   2       50.97       60.26      5.91 o 
  -6   5   2        6.31       11.10      3.22 o 
  -5   5   2       44.04       60.43      5.23 o 
  -4   5   2      399.35      364.57     12.98 o 
  -3   5   2      756.52      747.38     16.73 o 
  -2   5   2      553.35      531.49     17.02 o 
  -1   5   2      744.33      685.32     15.49 o 
   0   5   2      735.31      750.16     20.26 o 
   1   5   2     1558.45     1549.27     55.46 o 
   2   5   2      994.57      855.92     18.74 o 
   3   5   2      421.39      437.02     11.30 o 
   4   5   2      273.11      306.32     24.73 o 
   5   5   2      138.79      141.91      7.59 o 
   6   5   2        4.64        5.06      2.92 o 
   7   5   2       11.99       21.28      5.79 o 
   8   5   2        1.40       -0.81      4.39 o 
  -8   6   2      119.07      120.21      8.79 o 
  -7   6   2      144.33      120.73      8.16 o 
  -6   6   2      200.68      226.77     10.41 o 
  -5   6   2      378.76      369.37     13.73 o 
  -4   6   2      215.81      241.46     11.37 o 
  -3   6   2      182.73      150.87      6.01 o 
  -2   6   2      292.65      334.19     16.76 o 
  -1   6   2       30.34       36.43      3.95 o 
   0   6   2       62.66       71.33      5.01 o 
   1   6   2       77.39       62.79      4.80 o 
   2   6   2       33.75       65.63      7.32 o 
   3   6   2      145.68      118.96      9.78 o 
   4   6   2      100.20       88.80      8.75 o 
   7   6   2      135.74      143.02     12.28 o 
   8   6   2      114.85      107.96     12.38 o 
  -7   7   2        7.46        1.00      3.12 o 
  -6   7   2        9.89        5.36      3.29 o 
  -5   7   2       37.07       47.54      5.46 o 
  -4   7   2       92.17       87.23      9.59 o 
  -3   7   2      438.39      434.41     22.25 o 
  -2   7   2      236.64      257.94     10.59 o 
  -1   7   2      168.44      205.32      9.06 o 
   0   7   2      102.61      136.53      7.22 o 
   1   7   2       47.46       52.14      5.38 o 
   2   7   2      257.53      264.45     15.47 o 
   3   7   2      189.33      194.62     12.90 o 
  -6   8   2       46.23       52.73      9.05 o 
  -5   8   2      107.35      116.82     12.25 o 
  -4   8   2       65.59       89.23     10.57 o 
  -3   8   2       20.75       25.01      6.37 o 
  -2   8   2      104.87      101.72     13.58 o 
  -1   8   2       16.64       15.64      3.35 o 
   0   8   2        5.79        7.13      2.79 o 
   1   8   2       53.77       53.08      5.40 o 
   2   8   2       94.46       94.52      8.14 o 
   3   8   2       85.26       83.11      6.74 o 
  -4   9   2        2.29       16.48      5.83 o 
  -3   9   2        2.52        1.27      3.63 o 
  -2   9   2       10.59       19.08      6.07 o 
  -1   9   2       57.64       70.71     12.18 o 
   0   9   2      117.09      136.92      8.25 o 
   1   9   2       60.50       64.13      6.19 o 
   2   9   2       22.29       39.70      6.90 o 
   3   9   2        8.47        7.13      4.39 o 
   4   9   2        1.12        5.39      5.12 o 
  -1  10   2       15.71       19.70      4.32 o 
   0  10   2       23.53       19.43      4.00 o 
  -4  -9   3       20.92        2.17      3.66 o 
  -3  -9   3        1.04        1.73      3.31 o 
  -2  -9   3        2.66       21.14      5.93 o 
  -1  -9   3       19.02       25.85      6.07 o 
  -6  -8   3       10.87       23.85      6.29 o 
  -5  -8   3       50.88       67.72      9.32 o 
  -4  -8   3       60.26      107.80     10.81 o 
  -3  -8   3       96.40      120.07     11.00 o 
  -2  -8   3       78.51       85.68      9.19 o 
  -1  -8   3       14.66       47.39      7.05 o 
   2  -8   3       31.41       85.03      9.86 o 
   3  -8   3        4.41       10.17      6.00 o 
   4  -8   3        2.72        1.44      2.93 o 
   5  -8   3       12.32        8.94      5.89 o 
  -7  -7   3       67.19       58.45      9.16 o 
  -6  -7   3       17.72       13.68      5.12 o 
  -5  -7   3       16.07       15.53      5.20 o 
  -4  -7   3       27.18       13.22      4.63 o 
  -3  -7   3       54.68       41.81      6.72 o 
  -1  -7   3      216.75      233.48     13.55 o 
   0  -7   3      215.21      274.54     10.61 o 
   1  -7   3      169.65      152.83     11.57 o 
   2  -7   3        3.26       45.96      7.07 o 
   3  -7   3       46.30       28.09      7.79 o 
   4  -7   3      103.00      109.90      7.76 o 
   5  -7   3       61.77       63.48      6.41 o 
   6  -7   3      189.14      199.75     10.58 o 
  -8  -6   3        9.81        4.66      4.69 o 
  -7  -6   3       26.62       35.74      7.64 o 
  -6  -6   3       87.86      108.45     10.54 o 
  -5  -6   3      300.77      277.84     16.18 o 
  -4  -6   3      307.17      292.52     15.83 o 
  -3  -6   3      519.56      490.42     21.73 o 
  -2  -6   3      500.74      529.96     22.08 o 
  -1  -6   3      297.04      293.60     10.41 o 
   0  -6   3      542.49      627.38     18.24 o 
   1  -6   3      223.06      195.30     12.36 o 
   3  -6   3       79.13      101.20      6.50 o 
   4  -6   3       26.73       15.85      3.42 o 
   5  -6   3        7.10        9.03      4.15 o 
   6  -6   3       62.77       36.67      5.08 o 
   7  -6   3       35.60       31.54     10.23 o 
  -9  -5   3       74.23       80.45     10.76 o 
  -8  -5   3      151.79      126.33     12.11 o 
  -7  -5   3      405.70      378.70     20.43 o 
  -6  -5   3      213.81      195.87     12.87 o 
  -5  -5   3      270.91      224.24     13.17 o 
  -4  -5   3      207.18      164.70     10.87 o 
  -3  -5   3       10.81       10.89      3.98 o 
  -1  -5   3      215.19      234.87     12.52 o 
   0  -5   3      223.42      239.71      8.56 o 
   1  -5   3      823.08      799.37     30.78 o 
   2  -5   3      522.06      547.27     16.38 o 
   3  -5   3      632.01      544.84     33.90 o 
   4  -5   3      739.69      736.90     21.31 o 
   5  -5   3      152.81      148.91      7.78 o 
   6  -5   3      326.12      330.71     12.77 o 
   7  -5   3      197.46      219.34     10.45 o 
   8  -5   3       37.48       51.70      8.45 o 
  -9  -4   3        3.57        4.63      4.12 o 
  -8  -4   3      125.39      111.73     11.00 o 
  -7  -4   3      209.05      226.11     14.15 o 
  -6  -4   3      369.44      329.41     17.42 o 
  -5  -4   3      545.37      483.95     21.49 o 
  -4  -4   3      972.07      887.63     33.28 o 
  -3  -4   3     1218.78     1116.39     39.27 o 
  -2  -4   3     1969.42     1893.44     43.69 o 
  -1  -4   3     1644.70     1563.37     36.68 o 
   0  -4   3     1603.28     1905.23     44.31 o 
   1  -4   3     1211.27     1128.25     27.50 o 
   2  -4   3      123.89      122.86      8.59 o 
   3  -4   3       64.81       82.00      5.12 o 
   4  -4   3        1.59        3.65      2.78 o 
   5  -4   3       16.86       23.54      3.66 o 
   6  -4   3      665.21      643.09     19.33 o 
   7  -4   3      159.54      147.19      7.89 o 
   8  -4   3      128.73      119.39     10.57 o 
   9  -4   3       75.99       72.03      9.65 o 
 -10  -3   3      168.65      194.35     15.04 o 
  -9  -3   3      379.29      374.47     14.59 o 
  -8  -3   3      512.67      532.07     17.70 o 
  -7  -3   3      805.03      766.38     22.34 o 
  -6  -3   3      278.41      290.75     10.81 o 
  -5  -3   3      415.31      399.50     12.70 o 
  -4  -3   3      440.47      442.57     13.68 o 
  -3  -3   3      149.35      154.44      5.83 o 
  -2  -3   3      273.21      363.30     12.84 o 
  -1  -3   3       99.57      118.40      4.63 o 
   0  -3   3      855.63     1002.84     19.62 o 
   1  -3   3     2027.66     1990.82     37.07 o 
   2  -3   3     2310.95     2376.44     88.35 o 
   3  -3   3     3052.90     3075.31     67.59 o 
   4  -3   3     2453.46     2342.46     57.62 o 
   5  -3   3      750.65      680.43     19.07 o 
   6  -3   3      253.15      252.35     16.29 o 
   7  -3   3      339.63      373.92     13.12 o 
   8  -3   3      129.10      115.44     10.32 o 
 -10  -2   3       18.24       29.32      5.27 o 
  -9  -2   3       62.25       75.60      9.24 o 
  -8  -2   3      161.51      136.22      7.92 o 
  -7  -2   3      322.42      311.15     16.90 o 
  -6  -2   3      754.56      739.41     21.21 o 
  -5  -2   3     1590.34     1502.62     37.31 o 
  -4  -2   3     3587.91     3555.67     81.09 o 
  -3  -2   3     2918.22     2893.74     65.94 o 
  -2  -2   3     4422.62     4338.56     79.37 o 
  -1  -2   3     2330.66     2221.26     41.50 o 
   0  -2   3     3718.21     4534.93     81.91 o 
   1  -2   3     3444.43     3287.00     58.98 o 
   2  -2   3      622.29      584.86     22.41 o 
   3  -2   3      124.81      134.87      5.47 o 
   4  -2   3       29.67       41.62      3.40 o 
   5  -2   3       16.40       13.59      2.66 o 
   6  -2   3      972.98     1021.09     26.66 o 
   7  -2   3      560.80      583.83     25.80 o 
   8  -2   3      221.07      214.32     13.93 o 
 -10  -1   3      181.55      200.28     10.82 o 
  -9  -1   3      532.58      560.05     27.17 o 
  -8  -1   3     1087.40     1123.79     31.16 o 
  -7  -1   3     1137.69     1171.21     31.67 o 
  -6  -1   3      828.61      926.84     24.78 o 
  -5  -1   3     1907.51     1965.46     47.67 o 
  -4  -1   3      628.45      699.14     18.62 o 
  -3  -1   3       58.66       74.10      6.04 o 
  -2  -1   3     1386.94     2495.25     92.42 o 
  -1  -1   3     1327.76     1341.35     25.19 o 
   0  -1   3     2331.94     2963.89     53.63 o 
   1  -1   3     3006.32     2800.59     64.60 o 
   2  -1   3     4768.74     5184.77    163.02 o 
   3  -1   3     9678.93     9150.58    198.92 o 
   4  -1   3     2690.90     2686.02     81.10 o 
   5  -1   3     1367.64     1286.00     37.25 o 
   6  -1   3      131.35      140.23      5.57 o 
   7  -1   3      201.74      180.89      9.62 o 
   8  -1   3      298.92      323.87     17.68 o 
 -10   0   3       61.18       66.37      6.92 o 
  -9   0   3      189.51      185.62      9.72 o 
  -8   0   3      115.57      110.21      7.30 o 
  -7   0   3      412.38      358.43     12.88 o 
  -6   0   3      696.69      667.34     19.42 o 
  -5   0   3     1587.92     1475.03     29.04 o 
  -4   0   3     3698.54     3635.88     67.21 o 
  -3   0   3     7284.45     7231.73    164.26 o 
  -2   0   3    11898.23    10690.69    241.89 o 
  -1   0   3     4290.36     4007.67     91.79 o 
   0   0   3     6144.45     6972.05    264.53 o 
   1   0   3      992.65      938.90     33.98 o 
   2   0   3       13.33       71.54      5.34 o 
   3   0   3       96.91      169.76      5.80 o 
   4   0   3      533.91      494.84     11.23 o 
   5   0   3       42.81       34.78      2.71 o 
   6   0   3      718.14      769.77     22.37 o 
   7   0   3      709.50      745.16     22.45 o 
   8   0   3      231.10      256.81     17.26 o 
   9   0   3      253.36      266.51     18.72 o 
 -10   1   3      194.10      212.84     14.04 o 
  -9   1   3      520.63      554.59     19.11 o 
  -8   1   3     1055.55     1127.36     31.43 o 
  -7   1   3     1121.05     1201.83     32.02 o 
  -6   1   3      850.06      898.89     19.60 o 
  -5   1   3     1956.49     2019.33     48.14 o 
  -4   1   3      629.64      706.78     18.59 o 
  -3   1   3       64.36       71.00      3.62 o 
  -2   1   3     1454.10     2438.05     83.46 o 
  -1   1   3     1219.50     1331.90     35.53 o 
   0   1   3     2396.81     2872.72     67.95 o 
   1   1   3     3162.77     2759.59     64.96 o 
   2   1   3     4856.75     5309.04    120.14 o 
   3   1   3     9554.12     9146.87    167.36 o 
   4   1   3     2541.46     2600.95     43.51 o 
   5   1   3     1314.39     1314.51     33.79 o 
   6   1   3      147.59      140.75     11.45 o 
   7   1   3      262.50      215.65      9.45 o 
   8   1   3      297.58      314.09     19.75 o 
   9   1   3       49.83       87.69     11.22 o 
 -10   2   3       19.93       21.49      4.86 o 
  -9   2   3       56.60       53.33      9.05 o 
  -8   2   3      146.45      128.53     13.47 o 
  -7   2   3      331.06      318.59     18.02 o 
  -6   2   3      782.00      750.93     21.10 o 
  -5   2   3     1580.54     1522.45     37.95 o 
  -4   2   3     3599.03     3547.38     83.23 o 
  -3   2   3     2822.87     2898.08     79.66 o 
  -2   2   3     4639.10     4370.02    100.51 o 
  -1   2   3     2615.74     2278.02     53.18 o 
   0   2   3     3626.72     4453.21    103.79 o 
   1   2   3     3344.42     3099.21     74.89 o 
   2   2   3      592.91      580.17     22.44 o 
   3   2   3      149.97      136.32      4.93 o 
   4   2   3       27.43       39.98      2.49 o 
   5   2   3       16.38       12.61      2.45 o 
   6   2   3      958.69     1032.90     23.48 o 
   7   2   3      559.18      590.22     28.94 o 
   8   2   3      207.62      237.65     11.84 o 
   9   2   3      156.80      182.63     10.93 o 
 -10   3   3      176.16      193.80     20.70 o 
  -9   3   3      358.86      346.11     14.48 o 
  -8   3   3      490.73      516.92     27.15 o 
  -7   3   3      804.18      751.52     22.43 o 
  -6   3   3      284.84      287.27     10.82 o 
  -5   3   3      401.90      409.16     13.31 o 
  -4   3   3      410.44      460.14     14.04 o 
  -3   3   3      160.32      168.50      4.90 o 
  -2   3   3      298.64      279.71     14.15 o 
  -1   3   3       80.85      112.56      5.27 o 
   0   3   3      922.42     1009.82     25.87 o 
   1   3   3     1966.93     1928.05     50.42 o 
   2   3   3     2171.88     2378.04     46.46 o 
   3   3   3     2974.63     2883.45     57.59 o 
   4   3   3     2448.29     2518.50     99.11 o 
   5   3   3      779.72      673.26     16.30 o 
   6   3   3      283.02      241.66     10.28 o 
   7   3   3      386.00      376.77     14.82 o 
   8   3   3      120.63      124.76      8.66 o 
   9   3   3       13.41       50.70     11.50 o 
  -9   4   3        3.10       22.06      6.83 o 
  -8   4   3      114.91      113.03     12.28 o 
  -7   4   3      216.31      215.26      9.80 o 
  -6   4   3      376.19      364.92     13.05 o 
  -5   4   3      556.36      494.10     15.89 o 
  -4   4   3      969.19      905.29     24.87 o 
  -3   4   3     1159.37     1129.68     23.35 o 
  -2   4   3     1911.72     1872.65     46.25 o 
  -1   4   3     1632.35     1557.73     38.84 o 
   0   4   3     1701.68     1918.34     46.82 o 
   1   4   3     1284.86     1125.58     23.36 o 
   3   4   3       68.74       69.19      3.87 o 
   4   4   3        2.34        2.14      3.22 o 
   5   4   3       12.30       25.46      5.68 o 
   6   4   3      638.61      628.86     20.39 o 
   7   4   3      159.42      130.91     10.72 o 
   8   4   3      129.47      118.65      8.83 o 
   9   4   3       74.04       68.75      7.53 o 
  -9   5   3       66.44       80.24     11.14 o 
  -8   5   3      140.97      145.16     13.25 o 
  -7   5   3      395.01      399.85     14.89 o 
  -6   5   3      210.98      175.21     10.38 o 
  -5   5   3      257.40      210.08      9.47 o 
  -4   5   3      194.18      174.62      8.25 o 
  -3   5   3        9.51       16.16      2.27 o 
  -2   5   3       27.85      170.56     11.00 o 
  -1   5   3      228.35      245.97     19.10 o 
   0   5   3      222.99      227.28      9.12 o 
   1   5   3      786.61      772.26     21.99 o 
   2   5   3      471.77      535.05     16.71 o 
   3   5   3      597.97      527.40     13.32 o 
   4   5   3      735.16      739.53     17.56 o 
   5   5   3      168.30      170.89      6.77 o 
   6   5   3      358.67      329.38     13.14 o 
   7   5   3      212.30      217.30     10.73 o 
   8   5   3       38.08       43.49      6.00 o 
  -8   6   3        6.57        2.00      3.30 o 
  -7   6   3       28.67       24.54      4.48 o 
  -6   6   3       94.36      119.02      7.54 o 
  -5   6   3      312.14      295.54     11.98 o 
  -4   6   3      298.72      290.67     23.51 o 
  -3   6   3      525.49      471.28     15.77 o 
  -2   6   3      515.55      478.47     12.54 o 
  -1   6   3      300.48      281.21     13.26 o 
   0   6   3      542.78      643.24     19.09 o 
   1   6   3      214.47      207.02      8.94 o 
   2   6   3       60.06      191.42     12.57 o 
   3   6   3       87.80      104.42      6.52 o 
   4   6   3       28.66       23.63      3.75 o 
  -7   7   3       63.50       62.74      6.70 o 
  -6   7   3       19.51       20.89      4.31 o 
  -5   7   3       16.25       17.04      6.18 o 
  -4   7   3       25.59       17.60      3.82 o 
  -3   7   3       55.89       63.18      9.95 o 
  -2   7   3       39.62       93.69      6.17 o 
  -1   7   3      224.72      227.01      9.70 o 
   0   7   3      215.25      269.71     16.04 o 
   1   7   3      169.82      172.53     12.38 o 
   2   7   3        2.63       30.49      5.91 o 
   3   7   3       31.33       25.96      5.96 o 
   4   7   3       93.03      118.58     10.22 o 
  -6   8   3        8.40       22.84      6.67 o 
  -5   8   3       52.26       46.96      8.81 o 
  -4   8   3       65.68       93.62     10.81 o 
  -3   8   3      107.02      108.37     11.35 o 
  -2   8   3       84.74       99.15     10.38 o 
  -1   8   3       19.68       41.62      4.74 o 
   0   8   3       74.02      126.76      7.52 o 
   1   8   3       87.87      100.39      7.23 o 
   2   8   3       31.98       70.37      8.62 o 
   3   8   3        3.74        8.67      4.47 o 
  -4   9   3       19.00       20.08      6.75 o 
  -3   9   3        0.81        2.63      3.33 o 
  -2   9   3        3.10        4.80      4.06 o 
  -1   9   3       21.48       19.06      3.91 o 
   0   9   3       10.72       10.53      3.24 o 
   1   9   3        1.11        3.07      2.52 o 
   2   9   3        0.79        3.85      4.58 o 
   3   9   3        6.80        8.78      3.20 o 
  -4  -9   4       25.05       24.44      6.64 o 
  -3  -9   4       20.36       10.00      4.42 o 
  -2  -9   4       14.68        3.85      3.39 o 
  -1  -9   4        2.24        3.14      3.69 o 
   2  -9   4        3.29       31.57      7.51 o 
   3  -9   4       13.52        6.37      5.72 o 
  -6  -8   4        7.86        8.13      4.63 o 
  -5  -8   4       15.29        6.83      4.36 o 
  -4  -8   4        0.94       -0.38      3.01 o 
  -3  -8   4       65.74       73.92      8.86 o 
  -2  -8   4      164.84      158.47     11.79 o 
  -1  -8   4      112.98      118.34     10.38 o 
   1  -8   4       32.33       42.71      7.67 o 
   2  -8   4      160.94      181.29     13.96 o 
   3  -8   4      180.54      164.65     13.79 o 
   4  -8   4       30.96       44.56      5.92 o 
   5  -8   4        7.03        4.68      3.59 o 
  -7  -7   4       63.95       66.01      9.65 o 
  -6  -7   4      101.88       97.74     10.54 o 
  -5  -7   4      201.42      179.69     13.14 o 
  -4  -7   4       79.68       79.32      9.02 o 
  -3  -7   4       23.77       33.98      6.37 o 
  -2  -7   4      110.65       99.26      9.13 o 
  -1  -7   4      111.53       77.96      5.55 o 
   0  -7   4      136.37      165.50     10.28 o 
   1  -7   4        0.55        1.76      3.31 o 
   2  -7   4       78.34       87.01      9.70 o 
   3  -7   4      112.90       94.27     10.46 o 
   4  -7   4       25.70       28.09      4.64 o 
   5  -7   4       14.21       13.34      3.72 o 
   6  -7   4       75.37       73.75      7.29 o 
  -8  -6   4       11.06       14.36      5.64 o 
  -7  -6   4       17.95       19.40      5.69 o 
  -6  -6   4        3.95       10.22      4.53 o 
  -5  -6   4       32.83       40.46      6.67 o 
  -4  -6   4        2.18        3.88      3.03 o 
  -3  -6   4      198.69      217.68     12.98 o 
  -2  -6   4      449.08      401.35     18.78 o 
  -1  -6   4      672.25      640.07     31.83 o 
   0  -6   4      336.58      393.49     13.03 o 
   1  -6   4      293.84      292.33     15.80 o 
   2  -6   4      532.43      495.71     23.22 o 
   3  -6   4      485.72      498.14     16.45 o 
   4  -6   4      174.44      238.33     15.58 o 
   5  -6   4       32.74       42.80      6.94 o 
   6  -6   4       29.69       22.59      4.51 o 
   7  -6   4       14.71       11.38      3.88 o 
  -9  -5   4       92.41       94.71     11.57 o 
  -8  -5   4      182.78      180.69     13.87 o 
  -7  -5   4      195.24      182.94     13.31 o 
  -6  -5   4      226.51      230.58     14.47 o 
  -5  -5   4      592.17      564.29     24.69 o 
  -4  -5   4     1077.14     1046.94     39.37 o 
  -3  -5   4      495.50      424.76     18.97 o 
  -2  -5   4      726.08      681.41     18.41 o 
  -1  -5   4      308.99      283.10     13.81 o 
   0  -5   4       89.25      110.32      6.34 o 
   1  -5   4        0.06        0.52      5.34 o 
   3  -5   4      126.37      116.17      6.60 o 
   4  -5   4      493.72      443.20     15.07 o 
   5  -5   4       46.46       40.75      5.64 o 
   6  -5   4      296.11      290.17     12.04 o 
   7  -5   4       65.10       45.47      7.94 o 
   8  -5   4       71.66       77.64     10.43 o 
  -9  -4   4       85.51       95.98     11.38 o 
  -8  -4   4       29.29       15.72      5.42 o 
  -7  -4   4       99.14      109.67     10.51 o 
  -6  -4   4       19.90       19.13      4.82 o 
  -5  -4   4      116.57      130.72      9.57 o 
  -4  -4   4      428.29      460.18     18.94 o 
  -3  -4   4      425.50      435.34     12.45 o 
  -2  -4   4     1643.79     1540.16     35.99 o 
  -1  -4   4     1556.30     1409.89     33.55 o 
   0  -4   4     1307.89     1455.67     34.22 o 
   1  -4   4     1614.58     1642.31     31.79 o 
   2  -4   4     1284.76     1148.97     23.74 o 
   3  -4   4      863.16      841.07     22.62 o 
   4  -4   4      426.30      377.26     12.88 o 
   5  -4   4      248.30      250.82     24.56 o 
   6  -4   4        5.22        4.88      2.47 o 
   7  -4   4       12.70       12.63      4.58 o 
   8  -4   4       22.57       14.04      5.09 o 
 -10  -3   4       28.93       39.83      8.08 o 
  -9  -3   4      120.04      118.36     11.81 o 
  -8  -3   4      449.85      466.94     22.97 o 
  -7  -3   4      913.50      930.39     33.45 o 
  -6  -3   4     1175.79     1195.54     33.05 o 
  -5  -3   4     1801.79     1750.28     42.62 o 
  -4  -3   4     2524.40     2546.06     59.49 o 
  -3  -3   4      662.44      592.91     13.31 o 
  -2  -3   4     1694.21     2223.97    109.99 o 
  -1  -3   4     1046.78     1002.45     19.61 o 
   0  -3   4      254.48      303.70      7.11 o 
   1  -3   4       47.29       40.73      2.26 o 
   3  -3   4       78.15       77.23      4.66 o 
   4  -3   4      976.76      957.75     24.80 o 
   5  -3   4      292.72      280.08     16.72 o 
   6  -3   4      505.14      477.55     22.46 o 
   7  -3   4      191.41      171.18     12.57 o 
   8  -3   4      143.03      179.69     12.74 o 
   9  -3   4      101.06      116.71     11.73 o 
 -10  -2   4      193.31      216.78     11.39 o 
  -9  -2   4       46.07       62.64      6.34 o 
  -8  -2   4       63.35       80.77     11.12 o 
  -7  -2   4      119.95      129.05      7.49 o 
  -6  -2   4        9.53       13.65      3.36 o 
  -5  -2   4       15.76       16.39      2.87 o 
  -4  -2   4      924.20      937.03     42.40 o 
  -3  -2   4     1430.08     1360.54     26.24 o 
  -2  -2   4     3802.27     3679.20     67.72 o 
  -1  -2   4     3744.08     3591.54     66.39 o 
   0  -2   4     2806.85     3366.46     61.77 o 
   1  -2   4     3750.90     3702.59     67.56 o 
   2  -2   4     1342.61     1361.42     26.85 o 
   3  -2   4      894.77      793.81     16.76 o 
   4  -2   4      825.63      773.18     20.30 o 
   5  -2   4      440.65      431.65     13.13 o 
   6  -2   4      231.58      196.98     12.19 o 
   7  -2   4       64.13       72.41      7.97 o 
   8  -2   4        4.20        7.61      3.93 o 
 -10  -1   4       12.71       11.14      4.20 o 
  -9  -1   4      302.54      354.85     19.71 o 
  -8  -1   4      565.28      556.60     18.52 o 
  -7  -1   4     1171.23     1113.24     30.20 o 
  -6  -1   4     1259.82     1273.73     33.04 o 
  -5  -1   4     3400.63     3409.34     80.43 o 
  -4  -1   4     3744.38     3794.39     86.81 o 
  -3  -1   4     3304.59     3066.19     73.99 o 
  -2  -1   4     3402.53     4673.23     79.73 o 
  -1  -1   4     2343.70     2332.80     43.17 o 
   0  -1   4      692.42      780.17     15.48 o 
   1  -1   4      130.90      127.23      5.25 o 
   3  -1   4      850.44      833.43     17.27 o 
   4  -1   4     1062.88     1128.96     28.69 o 
   5  -1   4     1430.61     1389.84     51.78 o 
   6  -1   4      366.15      390.62     18.45 o 
   7  -1   4      439.51      402.19     19.81 o 
   8  -1   4      245.23      216.81     13.82 o 
 -10   0   4      283.28      299.90     13.62 o 
  -9   0   4       16.10       28.48      4.73 o 
  -8   0   4      157.13      190.56      9.27 o 
  -7   0   4      113.44      136.23      7.50 o 
  -6   0   4       91.81       94.91      6.10 o 
  -5   0   4      106.14       98.25      3.84 o 
  -4   0   4      670.90      727.21     42.53 o 
  -3   0   4      334.38      294.13     11.29 o 
  -2   0   4      629.36      539.48     14.38 o 
  -1   0   4     5350.79     5138.38    143.78 o 
   0   0   4    10264.75    11386.69    538.56 o 
   1   0   4    10292.24     8809.86    200.64 o 
   2   0   4     1218.51     1309.33     36.47 o 
   3   0   4     1186.18     1047.22     20.91 o 
   4   0   4      598.90      670.58     29.56 o 
   5   0   4      230.21      230.85      9.60 o 
   6   0   4      333.31      280.69     11.20 o 
   7   0   4       34.57       47.56      6.34 o 
   8   0   4        0.75        3.01      3.90 o 
   9   0   4       53.79      102.73     12.55 o 
 -10   1   4       15.55        8.96      5.70 o 
  -9   1   4      303.66      297.03     13.17 o 
  -8   1   4      588.04      561.03     35.36 o 
  -7   1   4     1176.17     1116.02     30.54 o 
  -6   1   4     1213.44     1282.86     33.43 o 
  -5   1   4     3290.84     3554.77     81.83 o 
  -4   1   4     3728.36     3826.55     88.68 o 
  -3   1   4     3436.14     3130.18     72.34 o 
  -2   1   4     3404.21     3856.06    109.48 o 
  -1   1   4     2376.71     2302.40     54.88 o 
   0   1   4      672.65      770.97     24.69 o 
   1   1   4      127.13      131.48      5.66 o 
   3   1   4      911.70      814.95     22.41 o 
   4   1   4     1136.48     1148.19     77.96 o 
   5   1   4     1457.26     1465.06     31.04 o 
   6   1   4      356.94      376.71     11.38 o 
   7   1   4      421.34      408.09     12.35 o 
   8   1   4      232.14      234.77     12.02 o 
   9   1   4      123.26      130.12      9.90 o 
 -10   2   4      195.11      228.00     11.79 o 
  -9   2   4       40.95       62.02      6.37 o 
  -8   2   4       61.75       86.42      8.39 o 
  -7   2   4      127.04      142.16     11.76 o 
  -6   2   4        8.92       18.58      6.40 o 
  -5   2   4       12.71       12.91      2.70 o 
  -4   2   4      978.61      919.77     27.79 o 
  -3   2   4     1317.67     1364.91     34.09 o 
  -2   2   4     3924.50     3693.72     86.15 o 
  -1   2   4     3625.80     3657.64     84.64 o 
   0   2   4     2880.99     3340.90     78.80 o 
   1   2   4     3891.36     3644.91     86.12 o 
   2   2   4     1560.08     1363.90     34.50 o 
   3   2   4      914.22      767.47     21.59 o 
   4   2   4      824.31      782.34     37.19 o 
   5   2   4      450.54      425.04     11.88 o 
   6   2   4      219.17      197.85      7.59 o 
   7   2   4       59.35       73.48      6.70 o 
   8   2   4        4.82        4.31      3.14 o 
   9   2   4       86.15       83.79     11.57 o 
 -10   3   4       33.67       32.73      6.12 o 
  -9   3   4      126.99      140.94     13.79 o 
  -8   3   4      457.59      457.17     24.77 o 
  -7   3   4      906.41      896.76     39.35 o 
  -6   3   4     1166.49     1175.36     40.24 o 
  -5   3   4     1778.69     1735.66     43.88 o 
  -4   3   4     2507.59     2551.57     61.70 o 
  -3   3   4      728.22      594.07     20.16 o 
  -2   3   4     1629.56     2213.40     77.26 o 
  -1   3   4     1047.57      984.78     26.14 o 
   0   3   4      230.57      287.55     10.18 o 
   1   3   4       48.93       47.61      4.04 o 
   2   3   4       98.62      655.72     26.18 o 
   3   3   4       81.22       72.83      4.22 o 
   4   3   4      931.98      951.42     21.46 o 
   5   3   4      307.02      284.93     10.72 o 
   6   3   4      538.08      459.90     13.05 o 
   7   3   4      207.59      191.00      9.97 o 
   8   3   4      136.51      139.42      9.49 o 
   9   3   4      103.22      117.82     10.95 o 
  -9   4   4       94.35      113.24     12.87 o 
  -8   4   4       40.16       39.10      7.83 o 
  -7   4   4      105.93      106.17     10.32 o 
  -6   4   4       19.26       11.38      3.21 o 
  -5   4   4      115.08      127.44     14.92 o 
  -4   4   4      442.01      378.18     14.51 o 
  -3   4   4      448.50      441.96     19.33 o 
  -2   4   4     1742.06     1497.58     45.51 o 
  -1   4   4     1549.79     1408.29     48.78 o 
   0   4   4     1198.33     1410.93     36.64 o 
   1   4   4     1549.40     1645.94     49.78 o 
   2   4   4     1413.68     1148.76     30.62 o 
   3   4   4      980.23      835.56     24.38 o 
   4   4   4      426.91      423.06     19.19 o 
   5   4   4      232.41      236.63      8.29 o 
   6   4   4        3.98        6.14      2.66 o 
   7   4   4       10.04       13.05      5.58 o 
   8   4   4       21.32       20.16      5.88 o 
  -9   5   4       98.10      100.43     12.71 o 
  -8   5   4      186.36      165.84     14.28 o 
  -7   5   4      197.39      177.94      9.32 o 
  -6   5   4      237.34      242.57     10.56 o 
  -5   5   4      601.97      557.74     18.11 o 
  -4   5   4     1057.24     1084.06     35.49 o 
  -3   5   4      490.77      409.61     14.13 o 
  -2   5   4      688.43      674.71     35.01 o 
  -1   5   4      276.66      283.11     10.78 o 
   0   5   4       88.54      108.49      6.40 o 
   1   5   4        0.04        3.33      2.60 o 
   3   5   4      128.33      109.43      6.75 o 
   4   5   4      466.73      470.04     12.63 o 
   5   5   4       55.31       34.09      3.50 o 
   6   5   4      312.27      308.41     12.80 o 
   7   5   4       72.33       66.23      7.87 o 
   8   5   4       71.01       82.08      7.68 o 
  -8   6   4       14.43        7.07      3.72 o 
  -7   6   4       20.64       15.36      4.12 o 
  -6   6   4        4.29        4.96      3.13 o 
  -5   6   4       35.47       26.23      4.38 o 
  -4   6   4        5.75        5.84      2.83 o 
  -3   6   4      212.12      217.45      9.76 o 
  -2   6   4      444.34      399.06     14.80 o 
  -1   6   4      682.38      666.40     20.12 o 
   0   6   4      348.09      401.95     14.06 o 
   1   6   4      296.93      289.92     11.59 o 
   2   6   4      557.76      493.28     17.42 o 
   3   6   4      504.92      490.84     18.87 o 
   4   6   4      173.44      270.70     11.38 o 
   5   6   4       33.52       49.04      5.29 o 
   6   6   4       35.76       39.05      7.48 o 
  -7   7   4       65.96       67.43      7.44 o 
  -6   7   4       99.19       91.89      7.54 o 
  -5   7   4      192.11      177.07     16.06 o 
  -4   7   4       72.00       82.24      6.58 o 
  -3   7   4       26.41       40.49      7.14 o 
  -2   7   4      107.71      104.36      5.40 o 
  -1   7   4      104.63       79.43      6.24 o 
   0   7   4      137.70      167.88     15.01 o 
   1   7   4        0.60       -1.82      2.36 o 
   2   7   4       79.61       96.79     10.03 o 
   3   7   4      114.24      100.64     10.35 o 
   4   7   4       26.61       25.17      5.77 o 
  -6   8   4        7.62       11.65      5.69 o 
  -5   8   4       16.26       12.87      5.37 o 
  -4   8   4        0.42        1.73      3.85 o 
  -3   8   4       62.62       64.03      9.19 o 
  -2   8   4      159.20      163.65     12.98 o 
  -1   8   4      111.56      105.91      7.03 o 
   0   8   4       26.67       53.57      5.51 o 
   1   8   4       39.30       46.47      7.78 o 
   2   8   4      175.03      192.40     14.28 o 
   3   8   4      184.22      160.88     13.09 o 
   4   8   4       29.58       39.89      7.45 o 
  -4   9   4       24.64       28.53      7.34 o 
  -3   9   4       17.25       18.97      6.21 o 
  -2   9   4       11.79        2.79      3.58 o 
  -1   9   4        2.08        3.77      3.96 o 
   0   9   4        1.55        1.24      2.60 o 
   1   9   4        4.24        7.24      3.01 o 
   2   9   4        3.92       11.14      5.07 o 
   3   9   4       11.81       10.92      4.66 o 
  -3  -9   5       16.66       17.64      5.42 o 
  -2  -9   5        6.83       15.61      5.18 o 
   1  -9   5       10.70       16.34      6.29 o 
   2  -9   5        4.97        7.51      5.56 o 
  -5  -8   5       27.94       10.51      4.47 o 
  -4  -8   5       15.10       18.70      5.69 o 
  -3  -8   5        6.41        4.15      3.36 o 
  -1  -8   5        3.66        1.92      3.12 o 
   0  -8   5       52.10       70.43      9.00 o 
   1  -8   5       90.08       82.70     10.03 o 
   2  -8   5       24.21       40.29      7.72 o 
   3  -8   5        8.86       16.53      6.34 o 
   4  -8   5       34.81       48.34      9.59 o 
  -7  -7   5       37.75       41.68      8.24 o 
  -6  -7   5       75.54       72.65      9.65 o 
  -5  -7   5      101.04       88.85      9.97 o 
  -4  -7   5      130.30      122.32     10.60 o 
  -3  -7   5      159.53      166.76     11.73 o 
  -2  -7   5       79.73       83.73      8.43 o 
  -1  -7   5       55.21       51.92      5.31 o 
   0  -7   5       87.43      123.05     10.27 o 
   1  -7   5      157.38      150.34     11.87 o 
   2  -7   5       62.95       88.48      9.62 o 
   3  -7   5       20.16       36.64      7.42 o 
   4  -7   5       10.77        3.47      4.50 o 
   5  -7   5        3.87        1.48      3.03 o 
  -8  -6   5       40.54       35.82      7.64 o 
  -7  -6   5      133.51      109.56     11.30 o 
  -6  -6   5      139.28      100.83     10.43 o 
  -5  -6   5       44.50       36.04      6.56 o 
  -4  -6   5       59.73       43.14      6.67 o 
  -3  -6   5       27.75       35.58      5.66 o 
  -1  -6   5        0.28        0.33      4.04 o 
   0  -6   5       64.77       72.43      5.21 o 
   1  -6   5      267.23      246.57     14.82 o 
   2  -6   5      243.79      302.88     17.37 o 
   3  -6   5       49.97       79.61      9.13 o 
   4  -6   5      162.86      183.22     18.10 o 
   5  -6   5      143.61      135.77     12.42 o 
   6  -6   5      119.28      103.70     11.57 o 
  -9  -5   5       24.72       10.87      5.88 o 
  -8  -5   5       23.47       24.01      6.50 o 
  -7  -5   5      150.91      163.54     12.60 o 
  -6  -5   5      374.24      350.62     19.21 o 
  -5  -5   5      299.47      275.99     15.28 o 
  -4  -5   5      367.58      430.02     19.24 o 
  -3  -5   5      358.68      324.31     16.20 o 
  -2  -5   5     1206.31     1110.56     28.14 o 
  -1  -5   5      995.59      939.91     24.29 o 
   0  -5   5      578.51      630.94     17.55 o 
   1  -5   5      396.31      389.89     18.78 o 
   2  -5   5      349.83      405.28     19.00 o 
   3  -5   5      129.02      120.42      9.65 o 
   4  -5   5       32.80       36.58      5.91 o 
   5  -5   5        2.75        5.87      2.64 o 
   6  -5   5       38.93       41.22      7.70 o 
   7  -5   5        9.02       11.33      4.85 o 
  -9  -4   5      151.95      164.40     13.74 o 
  -8  -4   5      155.72      147.33     12.38 o 
  -7  -4   5      425.88      399.97     20.16 o 
  -6  -4   5      631.00      597.76     25.93 o 
  -5  -4   5      313.84      250.25     14.39 o 
  -4  -4   5      499.51      492.56     21.19 o 
  -3  -4   5       34.24       46.00      3.85 o 
  -1  -4   5      121.61      131.40      5.76 o 
   0  -4   5      513.46      575.40     23.60 o 
   1  -4   5      883.35      836.97     21.47 o 
   2  -4   5      732.54      893.06     35.88 o 
   3  -4   5      278.74      234.80      7.50 o 
   4  -4   5      935.38      925.35     20.77 o 
   5  -4   5      240.88      234.20      9.72 o 
   6  -4   5      259.10      228.98     15.07 o 
   7  -4   5      102.68      110.97     11.16 o 
   8  -4   5       41.74       56.12      8.83 o 
 -10  -3   5        4.12       -1.38      3.93 o 
  -9  -3   5       27.22       46.61      8.37 o 
  -8  -3   5       23.29       22.95      5.99 o 
  -7  -3   5       86.67       81.05      8.83 o 
  -6  -3   5      498.55      505.21     15.99 o 
  -5  -3   5     1085.33     1044.92     27.29 o 
  -4  -3   5     2627.63     2707.13     61.14 o 
  -3  -3   5     2056.36     1950.35     37.33 o 
  -2  -3   5     5067.84     4932.72     90.56 o 
  -1  -3   5     3246.81     3235.63     60.21 o 
   0  -3   5     1529.10     1716.30     32.95 o 
   1  -3   5     1577.67     1404.13     30.47 o 
   2  -3   5      838.42     1091.04     38.85 o 
   3  -3   5      375.77      324.71      8.84 o 
   4  -3   5       37.10       51.72      3.54 o 
   5  -3   5       23.06       39.89      6.23 o 
   6  -3   5      100.11       82.81      8.81 o 
   7  -3   5      104.03       87.09      9.59 o 
   8  -3   5       70.95       70.46      9.29 o 
 -10  -2   5      240.97      277.47     12.91 o 
  -9  -2   5      403.49      424.49     16.08 o 
  -8  -2   5      481.11      520.12     17.59 o 
  -7  -2   5      806.76      830.09     29.70 o 
  -6  -2   5     1042.10     1039.24     28.05 o 
  -5  -2   5     1135.99     1097.32     28.24 o 
  -4  -2   5      535.73      538.14     15.33 o 
  -3  -2   5      117.23      119.52      3.90 o 
  -2  -2   5      369.67      727.93     16.64 o 
  -1  -2   5      890.94      894.76     18.02 o 
   0  -2   5     1108.07     1261.55     24.50 o 
   1  -2   5     2265.71     2205.34     41.25 o 
   2  -2   5     1098.18     1070.08     28.02 o 
   3  -2   5     1457.74     1384.59     27.87 o 
   4  -2   5     1467.48     1572.31    108.75 o 
   5  -2   5      626.99      587.54     18.53 o 
   6  -2   5      402.63      403.47     14.56 o 
   7  -2   5      151.33      176.11     10.31 o 
   8  -2   5      128.66      149.90     12.36 o 
 -10  -1   5       31.25       37.27     12.10 o 
  -9  -1   5        2.83       16.04      3.72 o 
  -8  -1   5       46.43       46.09      5.74 o 
  -7  -1   5      237.33      204.13     22.55 o 
  -6  -1   5     1071.84     1078.75     28.93 o 
  -5  -1   5     1897.88     1790.31     43.79 o 
  -4  -1   5     1836.68     1865.84     80.15 o 
  -3  -1   5     4076.90     4098.51     75.83 o 
  -2  -1   5     9460.68     9124.24    166.03 o 
  -1  -1   5     7775.91     7200.75    131.22 o 
   0  -1   5     1835.78     2208.38     41.46 o 
   1  -1   5     2377.92     2110.24     50.39 o 
   2  -1   5     2053.58     2136.65     51.63 o 
   3  -1   5      718.60      676.92     19.22 o 
   4  -1   5      160.32      209.44     12.41 o 
   5  -1   5       34.75       26.96      3.79 o 
   6  -1   5       42.06       54.39      8.18 o 
   7  -1   5      288.71      269.81     11.59 o 
   8  -1   5      100.04      118.73      8.07 o 
   9  -1   5      192.15      203.86     16.75 o 
 -10   0   5      269.22      304.98     13.93 o 
  -9   0   5      495.73      507.99     18.18 o 
  -8   0   5      572.61      634.78     20.45 o 
  -7   0   5     1054.16     1080.87     29.85 o 
  -6   0   5     1423.22     1557.57     39.59 o 
  -5   0   5     2818.99     2769.25     65.34 o 
  -3   0   5      192.69      239.05      7.99 o 
  -2   0   5      628.82     1013.24     25.66 o 
  -1   0   5      189.01      183.38      6.88 o 
   0   0   5        2.64        1.19      1.52 o 
   1   0   5     1388.41     1355.36     34.05 o 
   2   0   5     1467.29     1454.27     36.66 o 
   3   0   5     3859.87     3491.05     82.82 o 
   4   0   5     1581.89     1683.17    128.82 o 
   5   0   5     1369.53     1274.23     34.25 o 
   6   0   5      679.90      699.66     21.66 o 
   7   0   5      166.48      191.30      9.52 o 
   8   0   5       98.32      105.32      7.55 o 
   9   0   5       25.02       54.39      9.92 o 
 -10   1   5       31.93       29.74      5.36 o 
  -9   1   5        3.29       12.22      4.55 o 
  -8   1   5       42.67       34.98      4.90 o 
  -7   1   5      243.63      207.41     12.19 o 
  -6   1   5     1112.44     1095.17     43.17 o 
  -5   1   5     1923.23     1793.44     44.02 o 
  -4   1   5     1853.53     2011.22    218.59 o 
  -3   1   5     3885.78     4120.08     95.67 o 
  -2   1   5     9282.43     9203.26    227.07 o 
  -1   1   5     7743.70     7243.27    165.49 o 
   0   1   5     1856.10     2198.68     53.18 o 
   1   1   5     2308.15     2074.04     50.87 o 
   2   1   5     2072.79     2111.69     51.90 o 
   3   1   5      719.66      648.47     19.18 o 
   4   1   5      168.57      219.01     12.52 o 
   5   1   5       35.01       29.57      3.97 o 
   6   1   5       49.92       64.11      8.73 o 
   7   1   5      297.13      241.60     11.14 o 
   8   1   5      103.15      140.45     13.85 o 
   9   1   5      184.37      189.88     16.61 o 
 -10   2   5      256.56      243.03     12.53 o 
  -9   2   5      405.75      407.81     16.25 o 
  -8   2   5      482.85      491.89     21.03 o 
  -7   2   5      792.62      786.39     35.66 o 
  -6   2   5      983.19     1055.85     42.33 o 
  -5   2   5     1115.10     1068.35     28.63 o 
  -4   2   5      542.05      528.26     15.86 o 
  -3   2   5      131.46      111.55      5.73 o 
  -2   2   5      380.40      734.22     29.37 o 
  -1   2   5      835.60      895.65     23.99 o 
   0   2   5     1077.18     1251.74     32.25 o 
   1   2   5     2243.35     2178.95     53.57 o 
   2   2   5     1110.04     1095.80     28.84 o 
   3   2   5     1469.34     1385.31     35.98 o 
   4   2   5     1509.45     1801.64    103.79 o 
   5   2   5      619.77      586.04     18.61 o 
   6   2   5      396.27      383.06     14.50 o 
   7   2   5      164.80      166.17     19.04 o 
   8   2   5      129.82      145.71     14.36 o 
 -10   3   5        4.69       -2.36      2.97 o 
  -9   3   5       29.25       38.40      8.18 o 
  -8   3   5       21.80       26.83      7.15 o 
  -7   3   5       99.73       97.77     10.41 o 
  -6   3   5      526.30      501.12     16.33 o 
  -5   3   5     1064.30     1035.09     28.30 o 
  -4   3   5     2634.96     2512.53     63.29 o 
  -3   3   5     1947.82     1971.13     48.56 o 
  -2   3   5     4869.71     4949.13    115.36 o 
  -1   3   5     3225.05     3261.89     77.53 o 
   0   3   5     1620.65     1722.56     43.22 o 
   1   3   5     1593.63     1387.36     35.97 o 
   2   3   5      800.67     1007.40    141.64 o 
   3   3   5      331.65      312.84     11.78 o 
   5   3   5       19.42       41.33      4.59 o 
   6   3   5       89.24       81.23      6.94 o 
   7   3   5      101.17       96.66      8.83 o 
   8   3   5       73.60       77.20      7.56 o 
  -9   4   5      147.80      150.42     14.17 o 
  -8   4   5      147.37      148.74     13.52 o 
  -7   4   5      422.23      353.03     21.08 o 
  -6   4   5      605.85      581.41     18.84 o 
  -5   4   5      322.40      278.27     10.95 o 
  -4   4   5      510.48      486.52     18.17 o 
  -3   4   5       38.73       59.46     12.21 o 
  -2   4   5       83.21      307.24     15.74 o 
  -1   4   5      124.50      131.50      6.98 o 
   0   4   5      555.96      610.54     18.40 o 
   1   4   5      907.55      851.10     24.15 o 
   2   4   5      709.57      890.76     50.81 o 
   3   4   5      267.02      237.66     10.22 o 
   4   4   5      936.29      928.99     26.65 o 
   5   4   5      266.53      229.79      8.34 o 
   6   4   5      255.49      250.68      9.06 o 
   7   4   5      100.03      113.81     10.30 o 
   8   4   5       40.72       47.17      6.34 o 
  -9   5   5       26.26       24.52      7.64 o 
  -8   5   5       19.81       29.81      7.91 o 
  -7   5   5      148.94      160.21      8.95 o 
  -6   5   5      374.25      376.85     14.21 o 
  -5   5   5      287.04      254.30     11.00 o 
  -4   5   5      359.45      386.88     39.45 o 
  -3   5   5      377.45      324.53     13.09 o 
  -2   5   5     1148.09     1128.90     30.72 o 
  -1   5   5      971.99      929.68     26.52 o 
   0   5   5      587.06      626.35     19.58 o 
   1   5   5      386.45      383.51     13.94 o 
   2   5   5      317.16      347.44     13.36 o 
   3   5   5      116.93      103.30      6.97 o 
   5   5   5        2.40        5.87      2.74 o 
   7   5   5        7.61        5.17      3.56 o 
  -8   6   5       41.34       38.91      8.78 o 
  -7   6   5      124.52      111.81      8.26 o 
  -6   6   5      120.54      107.19     15.00 o 
  -5   6   5       40.24       34.78      4.87 o 
  -4   6   5       62.29       53.38      5.31 o 
  -3   6   5       24.08       38.73      4.68 o 
  -1   6   5        0.06       -0.35      2.18 o 
   0   6   5       61.81       67.48     13.90 o 
   1   6   5      274.25      274.42     14.35 o 
   2   6   5      266.13      328.73     13.00 o 
   3   6   5       64.24       71.98      6.39 o 
   4   6   5      154.80      191.31      9.92 o 
   5   6   5      146.03      137.67      8.30 o 
   6   6   5      115.08      121.35     12.06 o 
  -7   7   5       36.96       36.18      5.73 o 
  -6   7   5       72.03       79.35      7.14 o 
  -5   7   5      100.88      108.33      7.82 o 
  -4   7   5      126.46      130.30      7.98 o 
  -3   7   5      151.25      145.83      9.00 o 
  -2   7   5       60.10       79.24      6.48 o 
  -1   7   5       40.38       41.87      5.07 o 
   0   7   5       88.12      115.78      7.57 o 
   1   7   5      153.52      158.94     13.12 o 
   2   7   5       57.92       87.52      7.09 o 
   3   7   5       19.97       36.39      7.07 o 
   4   7   5       11.95        9.67      4.50 o 
  -5   8   5       23.31       10.38      4.90 o 
  -4   8   5       15.07       15.55      6.07 o 
  -3   8   5        7.17       11.44      4.93 o 
  -2   8   5       22.54       38.13      7.42 o 
  -1   8   5        3.39        7.32      2.77 o 
   0   8   5       50.90       61.49      8.97 o 
   1   8   5       85.74       89.18     10.76 o 
   2   8   5       26.00       42.71      8.18 o 
   3   8   5       10.32       13.93      5.53 o 
   4   8   5       41.49       34.63      8.05 o 
  -3   9   5       17.77       21.03      6.64 o 
  -2   9   5        7.89       19.73      6.15 o 
  -1   9   5       31.49       20.03      6.21 o 
   0   9   5       12.70       21.45      4.32 o 
   1   9   5       10.83       21.87      7.07 o 
   2   9   5        6.16        5.61      4.61 o 
   0  -9   6       20.16       26.31      7.40 o 
  -5  -8   6       33.75       29.54      7.21 o 
  -4  -8   6       25.22       19.24      5.88 o 
  -3  -8   6       45.70       35.93      6.91 o 
  -2  -8   6       75.44       94.17      9.65 o 
   0  -8   6       25.19       43.76      7.72 o 
   1  -8   6       17.24       23.52      6.31 o 
   2  -8   6       16.41       21.60      6.42 o 
   3  -8   6       11.89        4.04      5.23 o 
  -6  -7   6       61.10       59.10      8.94 o 
  -5  -7   6       14.28       11.44      4.74 o 
  -4  -7   6       33.02       32.22      6.26 o 
  -3  -7   6      120.52      112.81      9.70 o 
  -2  -7   6      117.37      114.35      9.43 o 
  -1  -7   6      259.10      238.73     14.33 o 
   0  -7   6      120.00      136.66     11.22 o 
   1  -7   6       68.46       70.18      8.97 o 
   2  -7   6       49.99       39.97      7.56 o 
   3  -7   6      102.15      105.57     11.27 o 
   4  -7   6       61.17       65.41      9.48 o 
   5  -7   6       38.00       33.03      8.35 o 
  -8  -6   6       77.19       72.79     10.19 o 
  -7  -6   6       80.32       90.32     10.49 o 
  -6  -6   6       78.72       61.78      8.56 o 
  -5  -6   6      166.65      130.80     11.68 o 
  -4  -6   6      455.90      457.50     21.71 o 
  -3  -6   6      255.29      244.89     13.96 o 
  -2  -6   6      294.94      369.27     17.78 o 
  -1  -6   6        8.21        7.61      2.91 o 
   0  -6   6        4.83       17.34      4.80 o 
   1  -6   6       56.51       67.88      8.13 o 
   3  -6   6       13.56       -3.09      3.50 o 
   4  -6   6      121.46       95.87     10.84 o 
   5  -6   6       47.69       38.26      7.78 o 
   6  -6   6       25.95       34.09      7.56 o 
  -8  -5   6       63.02       56.15      8.81 o 
  -7  -5   6       47.49       50.40      8.02 o 
  -6  -5   6       83.39       89.51      9.54 o 
  -5  -5   6      165.58      165.65     11.65 o 
  -4  -5   6      261.88      271.28     14.77 o 
  -3  -5   6      186.11      193.18     11.81 o 
  -2  -5   6      264.54      325.17     11.06 o 
  -1  -5   6      552.68      551.59     16.10 o 
   0  -5   6      676.17      735.61     30.11 o 
   1  -5   6      638.29      605.35     26.83 o 
   2  -5   6      460.89      433.38     20.95 o 
   3  -5   6      261.91      258.73     15.77 o 
   4  -5   6      327.56      339.73     19.40 o 
   5  -5   6      180.86      180.83     13.17 o 
   6  -5   6       10.41        6.42      4.17 o 
   7  -5   6        3.34        2.68      4.04 o 
  -9  -4   6       63.07       83.71     10.87 o 
  -8  -4   6      205.01      226.41     15.34 o 
  -7  -4   6      316.30      276.48     16.53 o 
  -6  -4   6      563.12      564.94     25.17 o 
  -5  -4   6      444.90      427.23     19.67 o 
  -4  -4   6     1768.64     1763.03     59.89 o 
  -3  -4   6      575.27      519.12     22.00 o 
  -2  -4   6     1064.56     1187.43     29.30 o 
  -1  -4   6      327.98      308.92     10.14 o 
   0  -4   6       88.86      105.85      8.40 o 
   1  -4   6       71.23       74.36      7.67 o 
   3  -4   6       60.65       60.62      8.01 o 
   4  -4   6      396.64      363.30     13.27 o 
   5  -4   6       70.26       65.96      5.85 o 
   6  -4   6      198.13      192.87     12.10 o 
   7  -4   6      125.92      110.21      8.28 o 
  -9  -3   6      195.63      195.30     14.93 o 
  -8  -3   6       36.93       50.57      8.05 o 
  -7  -3   6       12.25       16.91      5.15 o 
  -6  -3   6      108.23      111.10      9.19 o 
  -5  -3   6      151.39      157.98     10.35 o 
  -4  -3   6      259.08      357.67     16.91 o 
  -3  -3   6      241.54      248.66      6.75 o 
  -2  -3   6     1423.92     1510.08     29.72 o 
  -1  -3   6     2343.76     2181.34     41.62 o 
   0  -3   6     1752.91     2113.72     39.70 o 
   1  -3   6     2177.42     2110.93     51.50 o 
   2  -3   6     2092.02     1906.92     47.10 o 
   3  -3   6      855.25      779.45     21.95 o 
   4  -3   6      753.51      792.91     46.26 o 
   5  -3   6      257.57      241.65     10.33 o 
   6  -3   6       79.04       67.82     10.38 o 
   7  -3   6        6.04        7.79      3.23 o 
   8  -3   6       15.20       15.54      6.72 o 
 -10  -2   6       41.53       55.66      9.84 o 
  -9  -2   6       94.27       99.59      7.89 o 
  -8  -2   6      291.42      292.49     12.36 o 
  -7  -2   6     1038.74     1007.77     27.92 o 
  -6  -2   6     1719.47     1707.74     42.94 o 
  -5  -2   6     1623.71     1529.25     38.98 o 
  -4  -2   6     2185.68     2353.99     55.19 o 
  -3  -2   6     1009.61      960.42     19.88 o 
  -2  -2   6      512.03      707.77     15.06 o 
  -1  -2   6      988.53      838.84     17.44 o 
   0  -2   6      505.46      517.00     11.42 o 
   1  -2   6      121.35      107.23      5.53 o 
   2  -2   6      223.23      592.58     46.60 o 
   3  -2   6      237.69      223.71      9.13 o 
   4  -2   6      412.66      391.92     26.43 o 
   5  -2   6      304.06      278.31     11.33 o 
   6  -2   6      345.96      339.30     13.47 o 
   7  -2   6      293.76      290.55     12.70 o 
   8  -2   6       57.99       72.20      6.92 o 
 -10  -1   6      268.07      296.58     13.67 o 
  -9  -1   6      239.08      270.62     12.37 o 
  -8  -1   6      116.75      144.43      8.40 o 
  -7  -1   6      234.00      248.67     11.15 o 
  -6  -1   6      203.89      214.79      9.12 o 
  -5  -1   6      307.76      302.78     11.06 o 
  -4  -1   6      575.96      702.95     29.70 o 
  -3  -1   6     1073.58     1002.74     20.71 o 
  -2  -1   6     1090.93     1485.02     29.33 o 
  -1  -1   6     3055.67     2981.99     56.05 o 
   0  -1   6     4077.68     4983.40     91.79 o 
   1  -1   6     4540.33     4016.04     95.46 o 
   2  -1   6     2162.64     2100.02     51.18 o 
   3  -1   6     1297.49     1167.65     31.65 o 
   4  -1   6      793.25      891.40     25.65 o 
   5  -1   6      490.11      465.71     24.71 o 
   6  -1   6      314.57      273.20     11.70 o 
   7  -1   6       16.10       23.45      4.16 o 
   8  -1   6        1.12        0.17      2.23 o 
 -10   0   6       28.08       51.44      6.39 o 
  -9   0   6      180.01      179.96     18.67 o 
  -8   0   6      431.06      437.31     15.94 o 
  -7   0   6     1395.39     1330.78     35.66 o 
  -6   0   6     1699.70     1616.32     41.13 o 
  -5   0   6     2421.29     2345.34     56.39 o 
  -4   0   6     3223.63     3317.18     62.43 o 
  -3   0   6     4836.23     4429.84    102.92 o 
  -1   0   6       24.57       18.43      2.66 o 
   0   0   6        5.22       24.55      3.11 o 
   1   0   6       53.35       70.63      4.80 o 
   3   0   6      230.53      224.78      9.35 o 
   4   0   6      226.01      260.50     12.25 o 
   5   0   6      444.37      378.81     13.89 o 
   6   0   6      216.17      250.84     11.10 o 
   7   0   6      457.63      438.22     16.38 o 
   8   0   6      141.08      160.32      9.31 o 
 -10   1   6      273.34      279.10     13.52 o 
  -9   1   6      234.87      257.96     12.30 o 
  -8   1   6      114.18      153.80     16.67 o 
  -7   1   6      238.12      240.65     10.69 o 
  -6   1   6      208.60      181.53     12.98 o 
  -5   1   6      298.03      325.73     14.15 o 
  -4   1   6      600.79      706.53     29.37 o 
  -3   1   6     1088.96     1026.26     32.33 o 
  -2   1   6     1175.37     1516.02     42.82 o 
  -1   1   6     3051.10     3014.63     71.44 o 
   0   1   6     4051.47     5024.39    116.53 o 
   1   1   6     4497.90     4131.54     96.14 o 
   2   1   6     2148.70     2045.27     51.36 o 
   3   1   6     1204.61     1213.03     32.12 o 
   4   1   6      808.59      914.31     42.14 o 
   5   1   6      492.12      479.05     16.36 o 
   6   1   6      319.89      266.09     11.62 o 
   7   1   6       17.83       17.57      4.30 o 
   8   1   6        0.96        2.19      5.09 o 
 -10   2   6       41.70       56.22      7.03 o 
  -9   2   6       88.23      108.61      9.97 o 
  -8   2   6      302.34      307.08     18.01 o 
  -7   2   6     1053.03      955.32     41.70 o 
  -6   2   6     1686.52     1709.13     64.44 o 
  -5   2   6     1620.35     1599.46     40.06 o 
  -4   2   6     2156.21     2307.91     57.11 o 
  -3   2   6     1046.16      989.60     26.35 o 
  -2   2   6      592.81      706.31     29.40 o 
  -1   2   6      991.40      850.46     23.39 o 
   0   2   6      485.86      506.41     15.94 o 
   1   2   6      115.16       99.25      6.07 o 
   2   2   6      204.27      564.81     25.88 o 
   3   2   6      239.97      220.77      9.67 o 
   4   2   6      407.60      389.65     19.96 o 
   5   2   6      318.59      271.76     15.13 o 
   6   2   6      356.04      340.86     13.71 o 
   7   2   6      288.99      285.79     12.68 o 
   8   2   6       59.86       70.92     10.79 o 
  -9   3   6      191.89      190.22     10.70 o 
  -8   3   6       33.81       36.69      8.05 o 
  -7   3   6       15.16        3.12      4.23 o 
  -6   3   6      114.24      111.34      7.02 o 
  -5   3   6      137.29      151.17      8.17 o 
  -4   3   6      301.70      377.45     19.35 o 
  -3   3   6      265.45      246.39      9.92 o 
  -2   3   6     1455.06     1545.77     39.46 o 
  -1   3   6     2282.10     2198.90     54.39 o 
   0   3   6     1656.62     2016.73     51.73 o 
   1   3   6     2139.01     2123.29     52.96 o 
   2   3   6     2149.33     1887.33     48.35 o 
   3   3   6      875.35      732.27     22.48 o 
   4   3   6      779.78      842.46     41.12 o 
   5   3   6      230.33      218.63     10.30 o 
   6   3   6       71.24       71.72      6.39 o 
   7   3   6        5.58        5.74      3.12 o 
   8   3   6       14.04       12.55      6.45 o 
  -9   4   6       67.51       87.53     11.49 o 
  -8   4   6      215.54      221.85     16.83 o 
  -7   4   6      308.17      280.38     18.35 o 
  -6   4   6      507.21      551.73     18.35 o 
  -5   4   6      411.37      398.19     14.52 o 
  -4   4   6     1702.92     1751.62     45.33 o 
  -3   4   6      639.62      550.48     17.54 o 
  -2   4   6     1173.86     1184.90     32.23 o 
  -1   4   6      368.55      324.56     12.30 o 
   0   4   6       91.57      109.77     10.57 o 
   1   4   6       68.29       84.77      6.19 o 
   3   4   6       67.17       61.85      5.62 o 
   4   4   6      389.15      356.40     13.79 o 
   5   4   6       86.09       69.24      6.15 o 
   6   4   6      202.74      188.17      9.90 o 
   7   4   6      128.09       95.33     12.09 o 
  -8   5   6       60.70       53.55      9.84 o 
  -7   5   6       54.06       52.82      5.79 o 
  -6   5   6       93.51       77.51      6.59 o 
  -5   5   6      152.55      174.12     10.32 o 
  -4   5   6      265.56      273.22     44.85 o 
  -3   5   6      196.10      193.30      9.31 o 
  -2   5   6      241.66      329.74     15.12 o 
  -1   5   6      540.66      550.93     18.32 o 
   0   5   6      676.99      744.97     31.65 o 
   1   5   6      651.65      638.55     20.34 o 
   2   5   6      457.28      418.76     21.80 o 
   3   5   6      278.83      278.81     11.93 o 
   4   5   6      317.74      358.74     14.10 o 
   5   5   6      170.06      154.04      8.82 o 
   6   5   6        9.50       20.51      4.00 o 
   7   5   6        4.77       -1.35      4.74 o 
  -8   6   6       78.13       83.79     11.60 o 
  -7   6   6       83.74       65.32      6.54 o 
  -6   6   6       74.11       73.06      6.68 o 
  -5   6   6      158.24      161.22      8.93 o 
  -4   6   6      434.51      453.39     16.46 o 
  -3   6   6      273.04      252.48     11.20 o 
  -2   6   6      321.65      379.91     14.40 o 
  -1   6   6        9.18        6.59      3.10 o 
   0   6   6        4.47       21.95      4.20 o 
   1   6   6       56.70       66.10      7.66 o 
   2   6   6        4.49       51.35      8.10 o 
   3   6   6       12.72       10.24      3.61 o 
   4   6   6      127.98       95.74      7.68 o 
   5   6   6       57.20       44.93      5.67 o 
   6   6   6       24.45       21.79      7.48 o 
  -6   7   6       66.83       51.61      6.27 o 
  -5   7   6       14.70       16.41      3.97 o 
  -4   7   6       34.20       39.99      5.30 o 
  -3   7   6      128.99      121.29      8.06 o 
  -2   7   6      117.56      129.54      8.18 o 
  -1   7   6      250.40      233.64     11.22 o 
   0   7   6      122.77      155.60      9.02 o 
   1   7   6       63.30       68.19      7.02 o 
   2   7   6       41.14       50.75      7.60 o 
   3   7   6      101.03       94.59      8.09 o 
   4   7   6       55.76       62.71      9.43 o 
   5   7   6       35.70       31.41      7.70 o 
  -5   8   6       32.27       35.77      5.59 o 
  -4   8   6       24.42       26.26      4.88 o 
  -3   8   6       44.73       47.83      8.75 o 
  -2   8   6       80.26       91.67     11.41 o 
  -1   8   6       58.13       65.28      9.54 o 
   0   8   6       24.77       38.18      8.16 o 
   1   8   6       16.82       20.11      6.34 o 
   2   8   6       17.69       28.37      7.02 o 
   3   8   6       11.03        8.70      4.55 o 
  -2   9   6        7.56       15.88      6.21 o 
  -1   9   6       21.39       16.31      5.50 o 
   0   9   6       21.11       45.93      9.21 o 
  -4  -8   7       23.03       39.92      7.61 o 
   0  -8   7        9.93       32.76      7.24 o 
   1  -8   7       10.82       24.06      6.88 o 
   2  -8   7        9.15       18.45      6.34 o 
  -6  -7   7      113.35      127.50     12.41 o 
  -5  -7   7       41.31       43.66      7.80 o 
  -4  -7   7       39.95       45.28      7.45 o 
  -3  -7   7       19.83       17.59      4.90 o 
  -1  -7   7       20.54       15.96      5.20 o 
   0  -7   7       93.88      115.87     10.81 o 
   1  -7   7      114.60       95.85     10.32 o 
   2  -7   7      120.45      129.66     12.49 o 
   3  -7   7       37.59       27.53      7.13 o 
   4  -7   7       17.68       16.20      6.26 o 
  -7  -6   7       22.07       22.25      6.29 o 
  -6  -6   7      235.05      239.36     15.74 o 
  -5  -6   7      174.02      178.66     12.82 o 
  -4  -6   7      163.22      147.01     11.11 o 
  -3  -6   7      176.53      159.66     11.16 o 
  -2  -6   7      255.97      222.86     12.84 o 
  -1  -6   7      407.08      430.81     20.81 o 
   0  -6   7      267.63      310.92     17.37 o 
   1  -6   7      132.77       93.00      9.78 o 
   2  -6   7       61.55       39.75      7.26 o 
   3  -6   7       83.52      117.93     11.71 o 
   4  -6   7       13.64        4.96      4.44 o 
   5  -6   7       17.63        4.44      4.36 o 
  -8  -5   7      102.05      114.76     12.03 o 
  -7  -5   7      160.38      147.74     12.25 o 
  -6  -5   7      315.86      300.57     17.64 o 
  -5  -5   7       99.08      102.65      9.65 o 
  -4  -5   7      405.36      358.62     18.24 o 
  -3  -5   7       30.68       38.40      5.72 o 
  -2  -5   7      138.59      232.20     17.91 o 
  -1  -5   7       89.09       74.63      7.89 o 
   0  -5   7       90.86      101.29      8.67 o 
   1  -5   7      309.37      264.53     15.50 o 
   2  -5   7      468.64      507.60     24.36 o 
   3  -5   7      165.50      145.38     11.65 o 
   4  -5   7      176.51      171.48     13.28 o 
   5  -5   7       90.79       85.98     10.32 o 
   6  -5   7      122.89      144.79     12.44 o 
  -9  -4   7        8.70        7.72      5.07 o 
  -8  -4   7       23.22       23.11      6.15 o 
  -7  -4   7       74.60       87.83      9.51 o 
  -6  -4   7      439.32      441.10     21.68 o 
  -5  -4   7      479.83      498.20     22.76 o 
  -4  -4   7      929.22     1025.12     37.04 o 
  -3  -4   7      583.38      512.97     22.30 o 
  -2  -4   7      876.58      818.35     21.51 o 
  -1  -4   7     1029.34     1015.53     38.53 o 
   0  -4   7      820.98      888.01     34.98 o 
   1  -4   7      583.22      491.21     22.60 o 
   2  -4   7      392.37      427.88     21.03 o 
   3  -4   7      142.83      146.09     11.11 o 
   5  -4   7        7.46        4.05      2.56 o 
   6  -4   7       28.19       22.99      4.30 o 
   7  -4   7       32.15       29.06      6.31 o 
  -9  -3   7      262.59      249.71     17.10 o 
  -8  -3   7      535.93      612.47     27.88 o 
  -7  -3   7      610.91      592.80     26.58 o 
  -6  -3   7      312.19      302.28     16.56 o 
  -5  -3   7       18.66       16.80      4.55 o 
  -4  -3   7      233.91      241.88     13.47 o 
  -3  -3   7      105.96      104.54      8.08 o 
  -1  -3   7      156.56      129.54      4.79 o 
   0  -3   7      199.43      219.93      8.67 o 
   1  -3   7      712.92      615.43     18.33 o 
   2  -3   7      895.50      938.33     26.03 o 
   3  -3   7      410.17      379.45     13.60 o 
   4  -3   7     1012.37      967.57     27.94 o 
   5  -3   7      519.91      502.99     17.33 o 
   6  -3   7      287.87      254.81     11.66 o 
   7  -3   7       98.04      108.14      8.22 o 
  -9  -2   7        7.12        8.51      4.17 o 
  -8  -2   7       25.34       29.00      4.62 o 
  -7  -2   7       18.01       16.40      3.62 o 
  -6  -2   7       56.33       52.47      5.83 o 
  -5  -2   7      693.08      639.25     19.00 o 
  -4  -2   7     2590.63     2569.52     60.59 o 
  -3  -2   7     2283.96     2182.15     42.23 o 
  -2  -2   7     1392.72     1423.72     28.29 o 
  -1  -2   7     2029.32     2033.81     39.14 o 
   0  -2   7     1351.99     1534.09     39.09 o 
   1  -2   7     1793.65     1538.54     46.08 o 
   2  -2   7     1070.81     1174.45     31.50 o 
   3  -2   7      339.31      258.61     10.66 o 
   4  -2   7       74.52      103.04      6.45 o 
   5  -2   7        3.39       -0.08      3.98 o 
   6  -2   7       22.08       13.28      5.15 o 
   7  -2   7       79.57       59.62      6.95 o 
 -10  -1   7      173.82      169.78     10.23 o 
  -9  -1   7      422.34      421.96     16.51 o 
  -8  -1   7      760.87      766.52     23.66 o 
  -7  -1   7      638.00      637.04     29.17 o 
  -6  -1   7      123.93      165.61     16.77 o 
  -5  -1   7      610.71      560.49     16.83 o 
  -4  -1   7      507.94      511.43     15.51 o 
  -3  -1   7      564.80      537.52     14.21 o 
  -1  -1   7      307.85      297.09      7.99 o 
   0  -1   7      244.97      279.66      8.55 o 
   1  -1   7      745.79      727.93     20.90 o 
   2  -1   7     1889.34     2159.41     53.40 o 
   3  -1   7     1333.41     1198.40     32.16 o 
   4  -1   7     1301.86     1460.60     39.25 o 
   5  -1   7     1081.66      979.45     28.36 o 
   6  -1   7      356.23      353.12     29.05 o 
   7  -1   7      137.88      139.05      8.80 o 
   8  -1   7       79.63       89.85      7.88 o 
 -10   0   7        1.62       -0.43      6.99 o 
  -9   0   7        3.47       10.38      4.55 o 
  -8   0   7        8.67        7.89      2.96 o 
  -7   0   7        3.82        1.88      2.13 o 
  -6   0   7       59.71       60.42      9.38 o 
  -5   0   7      829.09      755.89     21.61 o 
  -4   0   7     1985.70     2054.63     40.28 o 
  -3   0   7     2378.97     2394.93     57.82 o 
  -2   0   7     2299.25     2228.23     58.86 o 
  -1   0   7     6133.11     5509.83    128.14 o 
   0   0   7     3340.72     3815.77     90.43 o 
   1   0   7     1426.45     1342.95     35.21 o 
   2   0   7      506.42      615.18     18.96 o 
   3   0   7      230.53      188.41      8.82 o 
   4   0   7       99.41      114.38     10.09 o 
   5   0   7       32.74       22.94      4.06 o 
   6   0   7       21.30       14.06      5.72 o 
   7   0   7       56.59       49.95     10.23 o 
   8   0   7       12.53        7.97      5.74 o 
 -10   1   7      177.75      166.39     10.67 o 
  -9   1   7      421.14      436.19     17.03 o 
  -8   1   7      745.63      766.04     24.24 o 
  -7   1   7      654.40      608.02     19.89 o 
  -6   1   7      145.95      152.37     11.65 o 
  -5   1   7      626.39      522.40     24.77 o 
  -4   1   7      530.68      521.99     15.93 o 
  -3   1   7      569.00      551.12     16.59 o 
  -1   1   7      299.66      305.77     11.15 o 
   0   1   7      241.48      276.19     10.62 o 
   1   1   7      812.74      723.27     21.38 o 
   2   1   7     1918.86     2117.16     53.66 o 
   3   1   7     1346.43     1157.09     32.38 o 
   4   1   7     1289.44     1481.03     63.46 o 
   5   1   7     1028.98      951.04     28.39 o 
   6   1   7      346.29      330.08     13.85 o 
   7   1   7      141.32      138.32     12.59 o 
   8   1   7       80.67       95.94      8.16 o 
  -9   2   7        6.37       20.23      7.66 o 
  -8   2   7       22.84       25.37      4.66 o 
  -7   2   7       27.17       27.64      6.45 o 
  -6   2   7       89.24       50.62      7.72 o 
  -5   2   7      731.20      668.17     42.86 o 
  -4   2   7     2552.44     2563.23     62.91 o 
  -3   2   7     2276.45     2209.95     54.43 o 
  -2   2   7     1437.12     1415.12     36.96 o 
  -1   2   7     2064.68     2011.86     50.81 o 
   0   2   7     1417.49     1576.96     40.47 o 
   1   2   7     1704.37     1538.17     40.19 o 
   2   2   7     1083.42     1130.26     31.68 o 
   3   2   7      303.14      281.12     11.37 o 
   5   2   7        3.98        6.29      4.24 o 
   6   2   7       19.12       31.35      7.72 o 
   7   2   7       80.29       72.42      7.01 o 
  -9   3   7      262.81      260.42     12.92 o 
  -8   3   7      515.12      532.48     29.16 o 
  -7   3   7      636.66      540.26     28.32 o 
  -6   3   7      342.69      304.77     18.56 o 
  -5   3   7       45.44       18.86      3.53 o 
  -4   3   7      255.78      254.67     25.59 o 
  -3   3   7      114.05      107.90      6.70 o 
  -2   3   7      233.14      344.58     17.56 o 
  -1   3   7      175.66      134.28      7.90 o 
   0   3   7      213.04      214.07      9.80 o 
   1   3   7      725.61      624.03     19.68 o 
   2   3   7      839.60      940.09     27.28 o 
   3   3   7      393.32      395.68     14.57 o 
   4   3   7     1005.73      991.39     46.69 o 
   5   3   7      496.02      484.52     17.66 o 
   6   3   7      292.20      250.23     14.94 o 
   7   3   7      102.33      101.04      8.15 o 
  -9   4   7        9.62        8.24      5.61 o 
  -8   4   7       21.25       13.52      5.99 o 
  -7   4   7       81.81       79.70     10.51 o 
  -6   4   7      494.51      454.19     16.27 o 
  -5   4   7      528.57      504.40     35.00 o 
  -4   4   7      897.67      958.17     51.41 o 
  -3   4   7      543.27      555.86     18.16 o 
  -2   4   7      801.62      795.89     24.19 o 
  -1   4   7     1006.55     1037.20     29.47 o 
   0   4   7      873.64      913.82     26.63 o 
   1   4   7      575.69      504.28     17.29 o 
   2   4   7      386.27      444.41     16.01 o 
   3   4   7      129.86      131.14      7.97 o 
   5   4   7        8.16        4.32      4.36 o 
   6   4   7       24.88       16.39      4.22 o 
   7   4   7       31.92       17.56      7.45 o 
  -8   5   7       98.07       93.68     12.03 o 
  -7   5   7      168.62      153.75     13.96 o 
  -6   5   7      332.82      313.35     13.24 o 
  -5   5   7      124.76       98.51      7.18 o 
  -4   5   7      412.27      382.39     14.55 o 
  -3   5   7       26.74       32.77      4.67 o 
  -2   5   7      133.86      227.37     15.04 o 
  -1   5   7       94.26       79.68      6.65 o 
   0   5   7       88.59      103.81      7.51 o 
   1   5   7      291.22      277.13     12.03 o 
   2   5   7      456.19      514.54     28.10 o 
   3   5   7      175.66      150.02      8.95 o 
   4   5   7      160.65      176.05      9.70 o 
   5   5   7       80.98       85.75      7.42 o 
   6   5   7      119.04      107.56      8.30 o 
  -7   6   7       25.31       25.79      4.96 o 
  -6   6   7      250.05      238.84     20.30 o 
  -5   6   7      183.56      164.99      9.47 o 
  -4   6   7      152.78      146.18     14.81 o 
  -3   6   7      173.97      178.01      9.60 o 
  -2   6   7      265.23      227.18     14.52 o 
  -1   6   7      415.14      438.15     16.62 o 
   0   6   7      261.68      319.27     13.67 o 
   1   6   7      114.06       88.36      8.75 o 
   2   6   7       46.99       59.00      6.40 o 
   3   6   7       87.48      111.95      8.57 o 
   4   6   7       16.00        6.20      3.14 o 
   5   6   7       18.04       12.16      4.03 o 
  -6   7   7      123.12      123.18     19.77 o 
  -5   7   7       50.17       45.08      6.03 o 
  -4   7   7       43.77       42.09      5.69 o 
  -3   7   7       19.86       32.35      7.30 o 
  -2   7   7       12.49        9.96      4.43 o 
  -1   7   7       21.45       15.80      4.05 o 
   0   7   7       95.16      109.05      8.38 o 
   1   7   7      109.49       82.56      7.61 o 
   2   7   7      122.01      144.42      9.61 o 
   3   7   7       39.44       24.70      5.25 o 
   4   7   7       11.20       11.78      4.16 o 
  -4   8   7       24.23       34.54      5.70 o 
  -3   8   7       55.88       57.87      6.57 o 
  -2   8   7       45.50       72.68     12.93 o 
  -1   8   7       27.86       42.67      8.36 o 
   0   8   7        8.85       31.00      7.61 o 
   1   8   7        9.41       19.38      6.37 o 
   2   8   7        7.38       18.35      6.12 o 
   0  -8   8        1.38       16.23      6.50 o 
  -5  -7   8       40.22       39.48      7.72 o 
  -4  -7   8       60.25       64.01      8.32 o 
   0  -7   8       32.45       55.06      8.40 o 
   1  -7   8      147.85      139.77     12.30 o 
   2  -7   8        9.58        7.48      4.44 o 
   3  -7   8        2.02       10.46      5.45 o 
  -7  -6   8       27.60       14.33      5.69 o 
  -6  -6   8      142.64      137.04     12.63 o 
  -5  -6   8       16.78       21.35      5.80 o 
  -4  -6   8       32.23       32.03      6.12 o 
  -1  -6   8       77.79       66.12      8.02 o 
   0  -6   8       43.60       54.06      7.72 o 
   1  -6   8      110.50       79.32      9.73 o 
   2  -6   8      202.97      204.43     14.50 o 
   3  -6   8      145.41      136.71     12.98 o 
   4  -6   8       58.15       70.83     10.05 o 
  -7  -5   8      144.65      122.13     12.19 o 
  -6  -5   8      189.93      181.99     13.39 o 
  -5  -5   8       87.69       85.79      9.27 o 
  -4  -5   8      387.28      396.28     19.48 o 
  -3  -5   8      337.79      295.40     15.45 o 
  -1  -5   8      257.04      233.37     13.68 o 
   0  -5   8        2.29        1.76      3.31 o 
   1  -5   8       60.82       55.85      7.99 o 
   3  -5   8       17.56        4.34      4.53 o 
   4  -5   8       64.63       54.90      8.83 o 
   5  -5   8       90.18       63.11      9.57 o 
  -8  -4   8       95.65      114.16     11.90 o 
  -7  -4   8       91.19      102.84     10.65 o 
  -6  -4   8      284.43      256.29     15.85 o 
  -5  -4   8        4.73        9.16      3.69 o 
  -3  -4   8      346.13      385.17     18.16 o 
  -2  -4   8      409.16      471.10     20.87 o 
  -1  -4   8      605.04      516.71     22.71 o 
   0  -4   8      630.65      680.30     28.83 o 
   1  -4   8      847.79      777.83     32.00 o 
   2  -4   8      618.71      556.38     25.85 o 
   3  -4   8      256.91      232.77     15.07 o 
   4  -4   8      244.76      246.67     16.39 o 
   5  -4   8      101.52       71.21      9.76 o 
   6  -4   8       40.33       38.40      7.80 o 
  -9  -3   8       53.38       59.72      9.46 o 
  -8  -3   8      140.10      139.07     12.68 o 
  -7  -3   8      451.53      400.56     21.49 o 
  -6  -3   8     1023.80     1006.99     38.86 o 
  -5  -3   8      994.30      934.89     36.88 o 
  -4  -3   8     1313.72     1289.82     45.90 o 
  -3  -3   8      722.18      685.69     26.91 o 
  -2  -3   8      544.35      722.72     22.27 o 
  -1  -3   8      458.27      433.43     19.70 o 
   0  -3   8       71.09       73.41      7.80 o 
   1  -3   8       61.44       53.58      4.94 o 
   2  -3   8       59.67      372.95     18.10 o 
   3  -3   8       32.50       27.17      4.28 o 
   4  -3   8      151.43      123.98      7.48 o 
   5  -3   8      194.30      168.69      9.39 o 
   6  -3   8      119.64      104.48      7.95 o 
  -9  -2   8      279.98      297.59     18.89 o 
  -8  -2   8       92.50      109.69     10.95 o 
  -7  -2   8      206.89      184.21     12.90 o 
  -6  -2   8      337.65      370.90     21.81 o 
  -5  -2   8       94.03       91.96      7.02 o 
  -3  -2   8      471.31      478.34     26.40 o 
  -2  -2   8     1193.42     1283.30     26.29 o 
  -1  -2   8     1560.11     1307.44     34.63 o 
   0  -2   8     1623.15     1931.99     48.16 o 
   1  -2   8     1586.33     1544.71     40.35 o 
   2  -2   8     1623.78     1502.37     39.87 o 
   3  -2   8      526.22      480.14     16.42 o 
   4  -2   8      300.86      443.45     80.28 o 
   5  -2   8       48.50       68.96      6.39 o 
   6  -2   8      112.22      116.10      8.48 o 
   7  -2   8       42.27       45.98      6.03 o 
  -9  -1   8       70.88       69.01      6.67 o 
  -8  -1   8      299.95      304.32     12.79 o 
  -7  -1   8      890.84      820.56     24.78 o 
  -6  -1   8     1697.37     1574.85     40.61 o 
  -5  -1   8     1373.07     1290.89     34.24 o 
  -4  -1   8      722.06      870.80     23.87 o 
  -3  -1   8     2049.32     1881.95     37.53 o 
  -2  -1   8     1375.30     1767.80     35.00 o 
  -1  -1   8     1170.11     1148.14     23.54 o 
   0  -1   8      102.78      123.49      9.20 o 
   1  -1   8      206.41      201.39      9.08 o 
   2  -1   8      268.13      502.92     50.97 o 
   3  -1   8       21.03       23.18      4.63 o 
   4  -1   8      239.68      232.28     10.58 o 
   5  -1   8      457.13      394.43     15.38 o 
   6  -1   8      173.74      199.47     23.09 o 
   7  -1   8      220.22      187.41     19.97 o 
  -9   0   8      275.64      317.70     13.87 o 
  -8   0   8       68.67       91.75      7.23 o 
  -7   0   8      321.02      318.54     12.77 o 
  -6   0   8      397.33      408.90     14.50 o 
  -5   0   8      111.42       90.75      5.68 o 
  -4   0   8      143.13      163.16      5.99 o 
  -3   0   8      797.94      752.42     17.09 o 
  -2   0   8      771.62      781.40     22.27 o 
  -1   0   8      687.15      696.37     20.55 o 
   0   0   8     2479.45     3176.68     76.81 o 
   1   0   8     3011.64     2804.30     69.03 o 
   2   0   8     3099.53     2699.28     66.85 o 
   3   0   8      879.87      860.43     25.59 o 
   5   0   8       54.54       66.48      6.39 o 
   6   0   8      123.16      121.14     15.57 o 
   7   0   8       39.27       39.11      5.70 o 
  -9   1   8       75.77       56.11      9.08 o 
  -8   1   8      295.44      306.08     16.57 o 
  -7   1   8      900.57      830.73     25.10 o 
  -6   1   8     1638.29     1581.25     41.15 o 
  -5   1   8     1364.23     1348.65     51.30 o 
  -4   1   8      736.84      868.46     24.54 o 
  -3   1   8     2052.44     1931.17     48.12 o 
  -2   1   8     1378.91     1756.97     44.95 o 
  -1   1   8     1149.45     1095.95     30.71 o 
   0   1   8      118.27      116.43      7.11 o 
   1   1   8      216.35      199.21      9.22 o 
   2   1   8      260.77      519.43     20.72 o 
   3   1   8       32.16       20.42      4.02 o 
   4   1   8      247.64      213.28     10.40 o 
   5   1   8      469.19      402.72     15.71 o 
   6   1   8      178.88      208.05     13.40 o 
   7   1   8      215.93      189.63     10.70 o 
  -9   2   8      280.28      297.49     15.50 o 
  -8   2   8       91.84      105.09      8.10 o 
  -7   2   8      195.63      180.55     14.06 o 
  -6   2   8      334.03      352.57     20.38 o 
  -5   2   8       98.25      104.62      6.70 o 
  -4   2   8       14.27       13.06      4.23 o 
  -3   2   8      456.19      482.13     16.05 o 
  -2   2   8     1151.82     1287.40     34.72 o 
  -1   2   8     1542.26     1380.76     36.26 o 
   0   2   8     1574.19     1909.08     49.32 o 
   1   2   8     1560.18     1576.63     41.49 o 
   2   2   8     1658.78     1533.89     40.90 o 
   3   2   8      495.60      476.43     16.91 o 
   4   2   8      342.34      429.85     22.86 o 
   5   2   8       58.13       56.99      6.83 o 
   6   2   8      109.71      118.66      8.36 o 
   7   2   8       40.37       31.67      6.30 o 
  -9   3   8       61.16       59.80      7.12 o 
  -8   3   8      135.25      136.98     13.98 o 
  -7   3   8      459.91      443.57     24.33 o 
  -6   3   8      970.21      964.56     42.35 o 
  -5   3   8      994.38      985.47     28.20 o 
  -4   3   8     1295.11     1292.28     35.41 o 
  -3   3   8      704.81      689.91     21.43 o 
  -2   3   8      589.57      721.63     22.24 o 
  -1   3   8      479.05      417.89     15.28 o 
   0   3   8       90.25       86.92      8.13 o 
   1   3   8       61.38       65.88      6.09 o 
   2   3   8       57.36      319.75     46.83 o 
   3   3   8       41.67       21.57      4.21 o 
   4   3   8      134.32      115.35     11.21 o 
   5   3   8      186.51      176.04      9.82 o 
   6   3   8      122.43      105.78      8.38 o 
  -8   4   8      100.87       95.52     12.25 o 
  -7   4   8       86.75       92.13     11.57 o 
  -6   4   8      281.73      274.99     18.07 o 
  -5   4   8        3.60        4.31      2.68 o 
  -4   4   8       84.12       69.97      8.51 o 
  -3   4   8      371.05      382.62     14.65 o 
  -2   4   8      430.03      471.41     16.93 o 
  -1   4   8      592.51      503.72     17.73 o 
   0   4   8      539.51      693.14     26.49 o 
   1   4   8      765.04      748.46     23.97 o 
   2   4   8      626.14      560.17     19.41 o 
   3   4   8      275.97      235.07     11.94 o 
   4   4   8      266.16      275.40     15.17 o 
   5   4   8      109.33      110.46      8.17 o 
   6   4   8       37.21       41.28      5.80 o 
  -7   5   8      138.88      156.84     14.17 o 
  -6   5   8      187.93      177.91      9.92 o 
  -5   5   8       98.05       85.90     11.96 o 
  -4   5   8      381.27      384.63     15.35 o 
  -3   5   8      334.84      305.49     13.21 o 
  -2   5   8      468.56      568.98     19.77 o 
  -1   5   8      257.25      228.38     11.21 o 
   0   5   8        5.79       15.50      7.33 o 
   1   5   8       66.63       59.57     11.06 o 
   2   5   8        8.94       38.98      5.27 o 
   3   5   8       15.73        7.99      6.48 o 
   4   5   8       60.35       62.33      7.70 o 
   5   5   8       89.17       71.62      7.21 o 
  -7   6   8       21.96       25.26      8.05 o 
  -6   6   8      136.20      128.59      9.29 o 
  -5   6   8       18.01       20.42      4.48 o 
  -4   6   8       32.54       34.91      5.41 o 
  -3   6   8       49.16       67.26      6.87 o 
  -2   6   8       45.56       60.59      6.69 o 
  -1   6   8       69.75       86.26      7.49 o 
   0   6   8       43.05       48.08      6.22 o 
   1   6   8      104.70      105.13     12.15 o 
   2   6   8      192.44      198.83     11.00 o 
   3   6   8      145.10      129.92     14.88 o 
   4   6   8       56.43       94.90     21.31 o 
  -5   7   8       38.97       29.68      6.63 o 
  -4   7   8       63.10       62.50     10.32 o 
  -3   7   8       47.42       53.64      8.60 o 
  -2   7   8       43.64       72.72      7.39 o 
  -1   7   8       69.10       65.53      7.31 o 
   0   7   8       36.81       55.97      8.87 o 
   1   7   8      151.23      140.33     10.02 o 
   2   7   8        9.32       16.40      4.62 o 
   3   7   8        2.35        5.68      3.78 o 
  -3   8   8        4.64        3.40      3.61 o 
  -2   8   8        8.25       18.67     10.50 o 
  -1   8   8       18.19       22.94      5.25 o 
   0   8   8        2.25        8.66      4.17 o 
   0  -7   9      151.99      180.99     14.20 o 
   1  -7   9      165.91      190.66     14.82 o 
  -6  -6   9      199.93      188.60     14.09 o 
  -5  -6   9       46.55       47.29      7.86 o 
   0  -6   9       50.92       54.87      8.37 o 
   1  -6   9       41.94       29.67      7.02 o 
   2  -6   9       50.77       68.91      9.70 o 
   3  -6   9       47.55       30.78      7.86 o 
  -7  -5   9       31.59       31.27      7.48 o 
  -6  -5   9       78.88      104.52     10.70 o 
  -5  -5   9      122.79      109.53     10.70 o 
  -4  -5   9      191.50      198.20     12.93 o 
  -1  -5   9      390.47      356.69     18.54 o 
   0  -5   9      485.24      601.61     27.91 o 
   1  -5   9      465.26      408.18     22.17 o 
   2  -5   9       48.95       78.37      9.46 o 
   3  -5   9       48.93       43.90      8.21 o 
   4  -5   9       32.34       39.86      8.37 o 
  -8  -4   9      113.40      105.44     11.65 o 
  -7  -4   9      238.80      244.26     16.07 o 
  -6  -4   9      591.96      545.19     25.69 o 
  -5  -4   9      214.02      206.52     13.33 o 
  -4  -4   9      242.04      236.40     13.85 o 
  -1  -4   9       88.77       96.44      8.37 o 
   0  -4   9      231.84      235.35     14.80 o 
   1  -4   9      238.96      212.34     14.42 o 
   2  -4   9      211.71      237.57     15.66 o 
   3  -4   9      346.15      304.50     18.10 o 
   4  -4   9      153.30      157.06     12.95 o 
   5  -4   9       96.10       71.43      9.86 o 
  -8  -3   9       10.80        6.69      4.17 o 
  -7  -3   9       77.16       87.23      9.84 o 
  -6  -3   9       68.57       74.06      8.75 o 
  -5  -3   9      257.90      292.23     15.88 o 
  -4  -3   9      547.87      664.83     26.18 o 
  -3  -3   9     1083.95     1063.93     37.94 o 
  -2  -3   9     1090.51     1002.39     38.89 o 
  -1  -3   9     1211.78     1199.80     45.31 o 
   0  -3   9      725.91      816.03     34.39 o 
   1  -3   9      427.57      368.83     19.56 o 
   2  -3   9      222.54      212.59     14.20 o 
   3  -3   9       79.11       52.08      5.58 o 
   4  -3   9       74.63      110.19      7.91 o 
   5  -3   9       10.47       15.58      6.90 o 
   6  -3   9        5.38        8.43      3.21 o 
  -8  -2   9      317.91      326.40     19.27 o 
  -7  -2   9      647.56      599.25     27.97 o 
  -6  -2   9      775.99      779.15     32.14 o 
  -5  -2   9      407.26      370.24     18.45 o 
  -4  -2   9      226.31      242.73      9.89 o 
  -3  -2   9      227.87      237.07      9.43 o 
  -1  -2   9       11.12        9.85      3.08 o 
   0  -2   9       90.31       89.54      6.13 o 
   1  -2   9       81.23       72.25      5.87 o 
   2  -2   9      559.33      582.46     19.17 o 
   3  -2   9      589.12      569.10     32.92 o 
   4  -2   9      453.24      546.30     40.21 o 
   5  -2   9      249.43      238.78     11.66 o 
   6  -2   9       65.70       55.67      7.10 o 
  -9  -1   9       25.48       40.43      5.59 o 
  -8  -1   9        0.28        1.24      2.72 o 
  -7  -1   9      116.75      105.36      7.15 o 
  -6  -1   9      260.86      237.03     10.30 o 
  -5  -1   9      616.56      541.67     27.76 o 
  -4  -1   9     1224.15     1301.75     46.00 o 
  -3  -1   9     1698.43     1672.92     34.28 o 
  -2  -1   9     1150.05     1233.50     26.00 o 
  -1  -1   9     1159.68     1216.88     33.31 o 
   0  -1   9      830.48      974.86     27.36 o 
   1  -1   9      130.79      115.72      6.88 o 
   2  -1   9      358.16      482.75     16.72 o 
   3  -1   9      124.29      117.78      7.88 o 
   4  -1   9      172.05      223.14     13.39 o 
   5  -1   9       24.32       29.72      5.19 o 
   6  -1   9        3.50        7.04      3.10 o 
  -9   0   9      388.31      389.57     16.61 o 
  -8   0   9      462.74      476.16     17.49 o 
  -7   0   9      747.99      726.16     22.80 o 
  -6   0   9      738.94      808.88     24.07 o 
  -5   0   9      743.81      620.84     22.79 o 
  -4   0   9      232.08      237.08     26.53 o 
  -3   0   9      265.17      238.76      7.69 o 
  -1   0   9       77.84       61.71      5.36 o 
   0   0   9      116.83      137.16      7.60 o 
   1   0   9       56.72       49.78     12.72 o 
   2   0   9      612.98      780.32     24.06 o 
   3   0   9      631.73      627.23     43.05 o 
   4   0   9      497.46      600.39     25.08 o 
   5   0   9      386.05      408.14     16.31 o 
   6   0   9      149.61      144.55      9.58 o 
  -9   1   9       25.99       60.65      9.84 o 
  -8   1   9        0.52        0.46      2.59 o 
  -7   1   9      119.14      107.46      9.54 o 
  -6   1   9      256.74      243.03     10.77 o 
  -5   1   9      641.57      544.48     26.31 o 
  -4   1   9     1189.50     1328.77     35.28 o 
  -3   1   9     1672.89     1734.71     49.36 o 
  -2   1   9     1163.79     1250.70     33.88 o 
  -1   1   9     1187.14     1270.69     34.19 o 
   0   1   9      864.98      949.47     35.16 o 
   1   1   9      109.48      124.44     11.73 o 
   2   1   9      365.84      466.25     17.00 o 
   3   1   9      120.19      128.28     10.04 o 
   4   1   9      180.10      200.94     15.46 o 
   5   1   9       23.93       40.86      7.67 o 
   6   1   9        3.46        6.52      3.05 o 
  -8   2   9      310.39      334.89     14.37 o 
  -7   2   9      666.38      648.54     31.19 o 
  -6   2   9      768.77      768.86     35.39 o 
  -5   2   9      408.11      378.32     21.24 o 
  -4   2   9      234.60      259.66     11.07 o 
  -3   2   9      219.96      232.91     10.53 o 
  -1   2   9       13.31       11.47      4.12 o 
   0   2   9       77.19      103.77     10.97 o 
   1   2   9      110.88       87.38      6.86 o 
   2   2   9      541.17      594.66     19.99 o 
   3   2   9      584.00      542.60     19.41 o 
   4   2   9      470.17      489.74     18.66 o 
   5   2   9      247.18      213.18     11.30 o 
   6   2   9       63.58       60.98      8.05 o 
  -8   3   9       10.43        8.24      5.56 o 
  -7   3   9       73.41       79.99     10.89 o 
  -6   3   9       59.22       56.66      9.19 o 
  -5   3   9      283.00      274.08     26.01 o 
  -4   3   9      542.81      593.13     54.28 o 
  -3   3   9     1077.27     1014.35     29.99 o 
  -2   3   9     1045.08     1042.36     33.51 o 
  -1   3   9     1172.55     1203.03     34.23 o 
   0   3   9      842.08      868.02     26.29 o 
   1   3   9      516.67      376.86     14.90 o 
   2   3   9      255.87      211.83     16.20 o 
   3   3   9       61.12       65.71      6.46 o 
   4   3   9       67.48       90.87      7.78 o 
   5   3   9        9.40       17.34      4.41 o 
   6   3   9        4.04        5.16      3.26 o 
  -8   4   9      113.11      116.33     13.41 o 
  -7   4   9      241.86      216.22     17.04 o 
  -6   4   9      578.40      541.20     28.70 o 
  -5   4   9      210.41      206.29     14.40 o 
  -4   4   9      255.04      236.61     11.22 o 
  -3   4   9      166.33      134.55      8.36 o 
  -2   4   9       32.65      147.41     11.87 o 
  -1   4   9       94.15       83.97      8.68 o 
   0   4   9      260.58      275.32     12.41 o 
   1   4   9      270.95      227.51     11.29 o 
   2   4   9      194.33      246.38     11.93 o 
   3   4   9      316.29      274.80     13.10 o 
   4   4   9      160.97      153.94      9.56 o 
   5   4   9      105.92       80.90     11.26 o 
  -7   5   9       25.75       16.48      7.02 o 
  -6   5   9       71.48       73.49     10.92 o 
  -5   5   9      114.53      117.67      8.77 o 
  -4   5   9      197.44      185.98     12.63 o 
  -3   5   9      248.88      216.96     11.23 o 
  -2   5   9      175.35      158.94      9.55 o 
  -1   5   9      380.45      343.01     21.68 o 
   0   5   9      543.58      621.64     21.67 o 
   1   5   9      514.99      453.01     17.59 o 
   2   5   9       54.03       62.70      6.99 o 
   3   5   9       45.42       48.74      6.39 o 
   4   5   9       27.57       42.60      7.89 o 
  -6   6   9      197.02      177.84     10.82 o 
  -5   6   9       45.88       64.58     13.67 o 
  -4   6   9       28.47       28.39      5.53 o 
  -3   6   9       48.60       43.89      6.94 o 
  -2   6   9        0.41       50.68      6.26 o 
  -1   6   9        3.37        2.54      6.14 o 
   0   6   9       56.83       62.57      7.30 o 
   1   6   9       46.48       51.24      6.75 o 
   2   6   9       53.75       58.18      8.02 o 
   3   6   9       46.50       34.94      7.25 o 
  -4   7   9       49.36       55.42      7.01 o 
  -3   7   9       97.54      106.04     10.58 o 
  -2   7   9       52.04       64.55      7.46 o 
  -1   7   9       59.92       61.14      7.43 o 
   0   7   9      158.44      230.43     12.43 o 
   1   7   9      176.97      181.50     11.30 o 
   0  -6  10       87.83       97.85     10.76 o 
   1  -6  10       43.62       37.15      7.91 o 
   2  -6  10        2.67       32.57      7.32 o 
  -6  -5  10       52.66       27.67      6.94 o 
  -1  -5  10      268.21      207.46     14.44 o 
   0  -5  10      128.54      155.00     12.49 o 
   1  -5  10      117.51       84.06     10.13 o 
   2  -5  10       69.93       74.30     10.11 o 
   3  -5  10      147.69      133.08     13.47 o 
  -7  -4  10      190.94      166.65     13.49 o 
  -6  -4  10      229.76      229.95     15.12 o 
  -5  -4  10      291.59      289.87     16.56 o 
  -1  -4  10      345.37      297.29     16.80 o 
   0  -4  10      173.95      240.93     15.23 o 
   1  -4  10      185.46      148.06     12.11 o 
   2  -4  10       54.63       77.45      9.76 o 
   3  -4  10       35.48       21.06      6.45 o 
   4  -4  10       24.53       25.04      7.13 o 
  -7  -3  10       48.72       41.68      7.61 o 
  -6  -3  10       27.35       29.84      6.23 o 
  -5  -3  10        4.88        5.64      3.44 o 
  -4  -3  10       13.64       10.30      3.41 o 
  -2  -3  10      187.06      242.45     14.17 o 
  -1  -3  10      527.46      450.45     21.73 o 
   0  -3  10      511.10      537.17     25.55 o 
   1  -3  10      568.18      535.32     25.42 o 
   2  -3  10      424.21      412.08     22.46 o 
   3  -3  10      339.02      290.95     18.56 o 
   4  -3  10      171.91      216.79     16.10 o 
   5  -3  10       66.43       69.72     10.22 o 
  -8  -2  10      132.07      106.96     11.41 o 
  -7  -2  10      412.48      419.07     21.54 o 
  -6  -2  10      686.85      630.74     27.86 o 
  -5  -2  10      927.26      973.88     37.64 o 
  -4  -2  10      794.59      855.22     32.44 o 
  -2  -2  10      390.04      487.09     16.18 o 
  -1  -2  10      511.26      443.70     15.46 o 
   0  -2  10     1133.90     1265.39     34.95 o 
   1  -2  10      451.43      373.37     14.10 o 
   2  -2  10       20.11      247.65     15.85 o 
   3  -2  10       16.66        5.64      3.32 o 
   4  -2  10       42.83       40.70      5.74 o 
   5  -2  10      153.21      103.15     10.99 o 
  -8  -1  10      295.29      327.43     19.00 o 
  -7  -1  10      107.15      104.79      7.59 o 
  -6  -1  10       75.54       86.12      6.55 o 
  -5  -1  10       24.99       17.22      3.36 o 
  -3  -1  10       52.72       61.87      8.10 o 
  -2  -1  10      537.69      601.59     19.00 o 
  -1  -1  10      812.26      831.75     24.43 o 
   0  -1  10     1394.96     1581.32     42.03 o 
   1  -1  10      386.70      412.76     15.34 o 
   2  -1  10      740.48      680.54     22.32 o 
   3  -1  10      338.77      315.97     13.57 o 
   4  -1  10      317.01      352.04     16.33 o 
   5  -1  10      124.13       98.11      9.51 o 
  -8   0  10      172.69      143.71      8.81 o 
  -7   0  10      490.39      449.58     16.59 o 
  -6   0  10      922.79      861.61     27.56 o 
  -5   0  10     1215.24     1183.96     32.34 o 
  -4   0  10      966.49     1013.65     28.00 o 
  -3   0  10     1239.58     1159.00     25.26 o 
  -2   0  10      621.94      722.39     22.12 o 
  -1   0  10      460.51      421.20     15.29 o 
   0   0  10     1394.29     1517.53     40.99 o 
   1   0  10      336.29      360.79     16.35 o 
   2   0  10       24.73      413.46     22.76 o 
   3   0  10       23.85       12.20      4.32 o 
   4   0  10       63.63       49.16      7.60 o 
   5   0  10      134.17      120.35      9.12 o 
  -8   1  10      289.04      320.93     14.21 o 
  -7   1  10      110.36      113.23      8.12 o 
  -6   1  10       82.56       78.69      6.44 o 
  -5   1  10       24.32       25.77      6.80 o 
  -4   1  10       20.49       28.15      6.37 o 
  -3   1  10       70.25       62.99      5.81 o 
  -2   1  10      531.21      596.49     19.70 o 
  -1   1  10      796.76      804.81     24.87 o 
   0   1  10     1395.53     1574.90     42.62 o 
   1   1  10      414.35      418.19     15.91 o 
   2   1  10      756.64      698.19     22.94 o 
   3   1  10      317.79      309.67     13.59 o 
   4   1  10      302.36      375.82     18.36 o 
   5   1  10      123.01      102.41     14.84 o 
  -8   2  10      123.17      129.24      9.20 o 
  -7   2  10      431.92      374.42     23.11 o 
  -6   2  10      655.47      627.43     30.92 o 
  -5   2  10      940.86      966.43     42.60 o 
  -4   2  10      805.78      809.81     33.71 o 
  -3   2  10      771.15      735.82     23.20 o 
  -2   2  10      428.52      485.41     17.33 o 
  -1   2  10      503.22      445.32     16.60 o 
   0   2  10     1087.73     1293.69     36.40 o 
   1   2  10      427.95      359.78     22.42 o 
   2   2  10       20.72      245.46     17.15 o 
   3   2  10       16.20       13.83      4.04 o 
   4   2  10       35.27       41.02     10.53 o 
   5   2  10      150.35      117.13      9.08 o 
  -7   3  10       47.42       68.02     10.54 o 
  -6   3  10       29.36       29.46      7.21 o 
  -5   3  10        3.47        7.02      5.28 o 
  -4   3  10       17.85       12.72      3.51 o 
  -3   3  10      144.60      110.68      8.20 o 
  -2   3  10      210.22      242.18     15.34 o 
  -1   3  10      525.24      456.79     17.26 o 
   0   3  10      472.35      556.54     19.68 o 
   1   3  10      516.50      485.01     18.54 o 
   2   3  10      444.08      416.88     16.63 o 
   3   3  10      364.40      306.84     13.97 o 
   4   3  10      180.20      232.11     43.02 o 
   5   3  10       66.58       67.80      7.51 o 
  -7   4  10      188.45      201.66     16.64 o 
  -6   4  10      222.99      209.28     16.42 o 
  -5   4  10      297.16      278.94     12.87 o 
  -4   4  10      433.04      444.05     32.57 o 
  -3   4  10      499.68      490.76     18.51 o 
  -2   4  10      223.35      264.87     12.66 o 
  -1   4  10      362.75      290.78     13.48 o 
   0   4  10      166.02      243.41     12.27 o 
   1   4  10      172.49      162.13      9.87 o 
   2   4  10       53.59      109.94     17.00 o 
   3   4  10       37.17       24.60      9.50 o 
   4   4  10       19.59       16.25      4.70 o 
  -6   5  10       50.00       57.39     10.16 o 
  -5   5  10        4.93        8.59      3.61 o 
  -4   5  10       30.85       27.20      5.16 o 
  -3   5  10       68.15       82.75      7.76 o 
  -2   5  10       86.25       88.02      8.64 o 
  -1   5  10      260.84      237.04     12.40 o 
   0   5  10      123.55      169.69     10.79 o 
   1   5  10      100.16       84.97      8.17 o 
   2   5  10       83.86       81.99     11.77 o 
   3   5  10      162.78      149.05     10.18 o 
  -5   6  10      135.01      135.39      9.95 o 
  -4   6  10      209.42      212.03     17.45 o 
  -3   6  10      188.09      172.81     10.78 o 
  -2   6  10       51.03       56.05      6.94 o 
  -1   6  10       58.94       43.37      6.53 o 
   0   6  10       75.39       95.97      8.93 o 
   1   6  10       39.32       47.65      6.97 o 
   2   6  10        2.66       21.36      9.59 o 
   0  -5  11       10.74        4.82      4.61 o 
   1  -5  11       83.14       60.70      9.59 o 
  -6  -4  11       83.46       82.51      9.92 o 
  -1  -4  11      399.24      326.29     18.37 o 
   0  -4  11      228.33      290.06     17.48 o 
   1  -4  11      346.99      273.37     17.64 o 
   2  -4  11      149.75      154.08     13.47 o 
   3  -4  11       51.42       37.42      8.35 o 
  -7  -3  11      259.54      241.91     16.20 o 
  -6  -3  11      318.76      304.34     17.64 o 
  -1  -3  11        0.28        3.28      2.93 o 
   0  -3  11       72.71       68.29      8.75 o 
   1  -3  11      111.98       80.43     10.19 o 
   2  -3  11       37.67       88.10     10.60 o 
   3  -3  11      152.36      135.38     13.25 o 
  -7  -2  11       55.12       60.59      8.51 o 
  -6  -2  11       69.24       60.84      8.40 o 
  -5  -2  11      222.88      203.86     13.31 o 
  -2  -2  11      744.09      693.50     29.97 o 
  -1  -2  11      433.05      406.80     21.35 o 
   0  -2  11      702.80      849.99     36.18 o 
   1  -2  11      409.07      382.41     16.99 o 
   2  -2  11      368.18      353.85     14.69 o 
   3  -2  11       73.79       76.03      7.34 o 
   4  -2  11        7.40       23.39     10.35 o 
  -7  -1  11      258.60      240.71     15.50 o 
  -6  -1  11      460.45      469.93     16.51 o 
  -5  -1  11      556.78      503.08     19.20 o 
  -4  -1  11      332.13      334.77     19.02 o 
  -3  -1  11      297.63      220.52     15.34 o 
  -2  -1  11      205.74      338.88     13.23 o 
  -1  -1  11        2.02       -0.14      2.51 o 
   0  -1  11      311.17      301.25     12.86 o 
   1  -1  11      176.92      168.75     13.96 o 
   2  -1  11      305.39      411.57     48.86 o 
   3  -1  11      183.51      162.90      9.99 o 
   4  -1  11      113.89      144.87     23.32 o 
  -7   0  11       85.50       90.06      9.34 o 
  -6   0  11      109.57       96.78      7.19 o 
  -5   0  11      212.54      193.69      9.51 o 
  -4   0  11      687.25      640.57     20.06 o 
  -3   0  11     1202.10     1146.30     32.34 o 
  -2   0  11     1235.26     1139.43     32.54 o 
  -1   0  11      527.01      558.54     30.68 o 
   0   0  11     1259.48     1434.74     39.84 o 
   1   0  11      272.13      293.67     13.08 o 
   2   0  11      617.86      540.40     19.61 o 
   3   0  11      158.19      172.63     10.24 o 
   4   0  11       10.72       27.51      4.91 o 
  -7   1  11      267.90      236.07     13.63 o 
  -6   1  11      449.47      458.46     16.83 o 
  -5   1  11      557.70      498.59     17.41 o 
  -4   1  11      342.10      333.04     20.27 o 
  -3   1  11      299.41      258.98     11.44 o 
  -2   1  11      199.52      342.08     13.87 o 
  -1   1  11        2.18        3.03      3.03 o 
   0   1  11      303.07      300.54     13.31 o 
   1   1  11      169.28      163.05     21.06 o 
   2   1  11      303.52      422.09     36.98 o 
   3   1  11      196.47      174.57     15.58 o 
   4   1  11      124.72      212.40     16.67 o 
  -7   2  11       51.43       57.85      6.60 o 
  -6   2  11       60.79       91.54     11.30 o 
  -5   2  11      236.87      209.25     16.15 o 
  -4   2  11      609.67      614.24     20.77 o 
  -3   2  11     1034.62      948.16     28.84 o 
  -2   2  11      743.49      693.65     22.99 o 
  -1   2  11      451.10      428.73     16.65 o 
   0   2  11      727.78      828.51     26.68 o 
   1   2  11      429.09      403.16     17.00 o 
   2   2  11      360.22      349.54     24.10 o 
   3   2  11       64.07       76.58      7.70 o 
   4   2  11        6.59       21.14     11.76 o 
  -7   3  11      270.68      240.82     18.56 o 
  -6   3  11      311.07      281.63     19.89 o 
  -5   3  11      289.85      274.80     19.56 o 
  -4   3  11      141.98      155.19      9.77 o 
  -3   3  11      136.91      126.64      9.04 o 
  -1   3  11        0.33        4.20      3.20 o 
   0   3  11       72.69       79.18      7.56 o 
   1   3  11      112.38       90.02      8.10 o 
   2   3  11       31.55       95.71      8.62 o 
   3   3  11      136.75      119.46     11.12 o 
  -6   4  11       81.17       75.52     11.35 o 
  -5   4  11      163.97      170.10     15.31 o 
  -4   4  11      189.30      200.13     11.12 o 
  -3   4  11      346.18      327.83     17.83 o 
  -2   4  11      234.45      232.62     15.41 o 
  -1   4  11      365.30      312.31     14.63 o 
   0   4  11      218.03      276.38     13.73 o 
   1   4  11      357.11      274.87     13.81 o 
   2   4  11      159.42      151.69     20.49 o 
   3   4  11       54.09       52.52     12.55 o 
  -5   5  11      170.72      170.53     11.32 o 
  -4   5  11       87.28       80.56      8.18 o 
  -3   5  11      100.05       89.82     11.11 o 
  -2   5  11        8.15       33.75      6.06 o 
  -1   5  11        3.55        8.28      4.12 o 
   0   5  11        8.13       -0.33      4.00 o 
   1   5  11       77.62       59.77     14.39 o 
  -2   6  11      133.41      157.61     11.46 o 
   0  -4  12      168.00      167.93     13.82 o 
   1  -4  12      221.63      172.18     14.25 o 
  -1  -3  12      231.75      201.85     14.42 o 
   0  -3  12       71.37      110.99     11.16 o 
   1  -3  12       17.06       15.09      6.21 o 
   2  -3  12       13.21       61.32      9.95 o 
  -1  -2  12      252.65      221.07     14.93 o 
   0  -2  12      449.21      512.05     26.45 o 
   1  -2  12      266.22      255.86     17.75 o 
   2  -2  12      223.71      198.01     15.88 o 
  -6  -1  12      425.56      406.15     20.92 o 
  -4  -1  12      388.24      442.03     23.90 o 
  -3  -1  12      528.73      472.19     25.39 o 
  -2  -1  12      644.75      642.44     27.18 o 
  -1  -1  12      178.66      200.48     10.95 o 
   0  -1  12      329.23      329.57     14.25 o 
   1  -1  12      101.43      106.70      9.40 o 
   2  -1  12       13.61      182.40     14.85 o 
   3  -1  12        2.47        3.30      3.55 o 
  -6   0  12       89.96       82.09      6.87 o 
  -5   0  12       15.74       15.88      6.37 o 
  -4   0  12       52.50       43.66      8.26 o 
  -3   0  12       86.25       81.00     10.38 o 
  -2   0  12      139.89      225.55     11.06 o 
  -1   0  12      131.29      143.17      8.93 o 
   0   0  12      832.54      965.47     29.84 o 
   1   0  12      284.25      299.08     13.80 o 
   2   0  12      308.87      258.76     24.75 o 
   3   0  12      159.11      170.07     10.70 o 
  -6   1  12      414.73      396.29     15.77 o 
  -5   1  12      499.69      465.23     17.04 o 
  -4   1  12      388.59      461.26     25.47 o 
  -3   1  12      528.43      507.91     18.26 o 
  -2   1  12      643.82      590.92     21.12 o 
  -1   1  12      187.12      219.06     11.33 o 
   0   1  12      315.30      346.30     15.09 o 
   1   1  12       99.77      102.03      8.63 o 
   2   1  12       14.39      169.85     15.23 o 
   3   1  12        1.88        0.22      3.40 o 
  -6   2  12       36.28       32.36      5.25 o 
  -5   2  12       20.03       15.17      6.48 o 
  -4   2  12        8.67       18.94      6.75 o 
  -3   2  12       47.21       59.24     11.72 o 
  -2   2  12      208.21      239.86     12.16 o 
  -1   2  12      237.01      201.04     11.15 o 
   0   2  12      440.68      534.66     20.05 o 
   1   2  12      261.50      267.99     13.35 o 
   2   2  12      232.52      210.21     11.95 o 
  -5   3  12      421.50      400.13     25.09 o 
  -4   3  12      344.76      348.99     15.40 o 
  -3   3  12      400.68      371.04     16.01 o 
  -2   3  12      289.09      277.97     13.65 o 
  -1   3  12      243.98      210.75     12.83 o 
   0   3  12       71.79       84.72      8.30 o 
   1   3  12       17.61       20.19      5.84 o 
   2   3  12       11.51       81.87      8.30 o 
  -4   4  12       12.22       18.18      4.95 o 
  -3   4  12       38.03       41.94      9.81 o 
  -2   4  12      101.11      130.91     10.14 o 
  -1   4  12      173.37      123.00      9.87 o 
   0   4  12      173.69      176.34     15.22 o 
   1   4  12      203.46      170.54     21.52 o 
  -1  -2  13       17.64       15.72      5.50 o 
   0  -2  13       41.79       39.94      8.16 o 
  -1  -1  13      256.23      282.78     13.26 o 
   0  -1  13      396.49      474.12     22.42 o 
   1  -1  13      137.65      147.77      9.95 o 
  -5   0  13      286.96      263.39     18.67 o 
  -4   0  13      210.21      150.42     14.01 o 
  -3   0  13      104.58       96.01     12.06 o 
  -2   0  13       22.00       78.64      8.63 o 
  -1   0  13       14.08       19.90      4.68 o 
   0   0  13       34.18       27.88      5.43 o 
   1   0  13       24.22       24.41      5.20 o 
  -4   1  13      270.35      261.12     18.81 o 
  -3   1  13      321.22      290.90     20.05 o 
  -2   1  13      500.68      447.11     17.79 o 
  -1   1  13      256.88      281.20     13.83 o 
   0   1  13      394.13      427.91     26.08 o 
   1   1  13      142.89      171.90     20.82 o 
  -4   2  13      102.39      110.15     13.39 o 
  -3   2  13       90.84       94.60      8.24 o 
  -2   2  13       49.24       91.45     15.45 o 
  -1   2  13       19.74       17.08      4.96 o 
   0   2  13       42.29       26.13      5.75 o 
  -2   3  13      288.90      256.44     13.54 o 
  -1   3  13      205.40      227.69     12.88 o 
                                                 
